# Supplementary material for: Molecular Profiling of Inflammatory Processes in a Mouse Model of IC/BPS: From the Complete Transcriptome to Major Sex-Related Histological Features of the Urinary Bladder
Source: Int J Mol Sci. 2023 Mar 17;24(6):5758. doi: 10.3390/ijms24065758 (PMC10058956; doi:10.3390/ijms24065758)
Supplement: Supplementary file 1 [file ijms-24-05758-s001.zip]

Archive with 12 entries (12 files):
- Supplemental table S4_CYP_micevsCtrl_mice.all_KEGGenrich_significant.xls
- Supplementary figure S1.pdf
- Supplementary table S1_qPCR sequences.pdf
- Supplementary table S2_WB protocols.pdf
- Supplementary table S3_IF protocols.pdf
- Supplementary Table S5_CYP_micevsCtrl_mice.all_GOenrich_significant.xls
- Supplementary table S6_CYP_malesvsCtrl_males.all_KEGGenrich_significant.xls
- Supplementary table S7_CYP_femalesvsCtrl_females.all_KEGGenrich_significant.xls
- Supplementary table S8_CYP_malesvsCtrl_males.all_GOenrich_significant.xls
- Supplementary table S9_CYP_femalesvsCtrl_females.all_GOenrich_significant.xls
- Table S10 Ctrl_malesvsCtrl_females.all_GOenrich_significant.xls
- Table S11 Ctrl_malesvsCtrl_females.all_KEGGenrich_significant.xls
