# Supplementary material for: Molecular Profiling of Inflammatory Processes in a Mouse Model of IC/BPS: From the Complete Transcriptome to Major Sex-Related Histological Features of the Urinary Bladder
Source: Int J Mol Sci. 2023 Mar 17;24(6):5758. doi: 10.3390/ijms24065758 (PMC10058956; doi:10.3390/ijms24065758)
Supplement: Supplementary file 1 [file ijms-24-05758-s001.zip › Supplemental table S4_CYP_micevsCtrl_mice.all_KEGGenrich_significant.xls]

KEGGID	Description	GeneRatio	BgRatio	pvalue	padj	geneID	geneName	keggID	Count	Up	Up_Gene_id	Down	Down_Gene_id
mmu04151	PI3K-Akt signaling pathway	114/1689	371/8969	1.21715559105759e-08	3.89489789138429e-06	Cdkn1a/Brca1/Efna3/Vegfd/Igf1/Mdm2/Col2a1/Itgb4/Osmr/Il7/Kit/Il6/Sgk2/Ccne2/Epha2/Il2rb/Erbb4/Itga6/Nras/Ccne1/Spp1/Cdkn1b/Itga2/Ptk2/Itga9/Lama1/Areg/Magi1/Flt3/Gng8/Ppp2r5d/Il7r/Itgb8/Fgfr4/Col6a1/Magi2/Itgb7/Vegfb/Akt3/Cd19/Rbl2/Efna4/Col4a6/Ibsp/Col1a1/Flt3l/Csf3/F2r/Col1a2/Col6a2/Creb3l4/Col6a6/Egfr/B230344G16Rik/Igf1r/Nfkb1/Lpar6/Gm12992/Ppp2r2c/Ntrk1/Hras/Lpar5/Col4a4/Reln/Fasl/Gngt2/Itga7…	Cdkn1a/Brca1/Efna3/Vegfd/Igf1/Mdm2/Col2a1/Itgb4/Osmr/Il7/Kit/Il6/Sgk2/Ccne2/Epha2/Il2rb/Erbb4/Itga6/Nras/Ccne1/Spp1/Cdkn1b/Itga2/Ptk2/Itga9/Lama1/Areg/Magi1/Flt3/Gng8/Ppp2r5d/Il7r/Itgb8/Fgfr4/Col6a1/Magi2/Itgb7/Vegfb/Akt3/Cd19/Rbl2/Efna4/Col4a6/Ibsp/Col1a1/Flt3l/Csf3/F2r/Col1a2/Col6a2/Creb3l4/Col6a6/Egfr/B230344G16Rik/Igf1r/Nfkb1/Lpar6/Gm12992/Ppp2r2c/Ntrk1/Hras/Lpar5/Col4a4/Reln/Fasl/Gngt2/Itga7…	mmu:12575/mmu:12189/mmu:13638/mmu:14205/mmu:16000/mmu:17246/mmu:12824/mmu:192897/mmu:18414/mmu:16196/mmu:16590/mmu:16193/mmu:27219/mmu:12448/mmu:13836/mmu:16185/mmu:13869/mmu:16403/mmu:18176/mmu:12447/mmu:20750/mmu:12576/mmu:16398/mmu:14083/mmu:104099/mmu:16772/mmu:11839/mmu:14924/mmu:14255/mmu:14709/mmu:21770/mmu:16197/mmu:320910/mmu:14186/mmu:12833/mmu:50791/mmu:16421/mmu:22340/mmu:23797/mmu:12…	114	78	Cdkn1a/Brca1/Efna3/Vegfd/Igf1/Mdm2/Col2a1/Itgb4/Osmr/Il7/Il6/Sgk2/Ccne2/Epha2/Itga6/Nras/Ccne1/Spp1/Itga2/Ptk2/Lama1/Areg/Ppp2r5d/Itgb8/Fgfr4/Col6a1/Efna4/Ibsp/Col1a1/F2r/Col1a2/Col6a2/Creb3l4/Egfr/B230344G16Rik/Nfkb1/Lpar6/Ppp2r2c/Ntrk1/Hras/Lpar5/Gngt2/Itga5/Itga2b/Lpar2/Gng5/Il6ra/Il3ra/Cdk4/Thbs1/Lpar1/Gys1/Gnb1/Ppp2r3c/Lamb1/Ereg/Pik3r3/Pik3cg/Itga4/Ppp2r1b/Tnc/Lamc1/Pkn3/Vwf/Efna5/Ngf/Syk/L…	36	Kit/Il2rb/Erbb4/Cdkn1b/Itga9/Magi1/Flt3/Gng8/Il7r/Magi2/Itgb7/Vegfb/Akt3/Cd19/Rbl2/Col4a6/Flt3l/Csf3/Col6a6/Igf1r/Gm12992/Col4a4/Reln/Fasl/Itga7/Prkaa2/Fgfr3/Gng13/Angpt1/Tsc1/Eif4b/Insr/Pdpk1/Ppp2r3d/Itgb3/Il4
mmu04640	Hematopoietic cell lineage	40/1689	96/8969	1.73814397678773e-07	2.78103036286037e-05	Siglech/Cd44/Il7/Kit/Il6/Cd24a/H2-Oa/Il1r1/Cd8a/H2-Eb1/H2-Ob/Itga6/Cd38/Cd8b1/H2-Aa/H2-Ab1/Itga2/Flt3/Fcgr1/Il7r/Itgam/Il11/Cd19/Flt3l/Csf3/Cd55/H2-DMb2/Cd3g/Itga5/Itga2b/Il6ra/Il3ra/Il11ra1/Itga4/Il9r/Cd55os/Itgb3/Gp5/Il4/Cd2	Siglech/Cd44/Il7/Kit/Il6/Cd24a/H2-Oa/Il1r1/Cd8a/H2-Eb1/H2-Ob/Itga6/Cd38/Cd8b1/H2-Aa/H2-Ab1/Itga2/Flt3/Fcgr1/Il7r/Itgam/Il11/Cd19/Flt3l/Csf3/Cd55/H2-DMb2/Cd3g/Itga5/Itga2b/Il6ra/Il3ra/Il11ra1/Itga4/Il9r/Cd55os/Itgb3/Gp5/Il4/Cd2	mmu:233274/mmu:12505/mmu:16196/mmu:16590/mmu:16193/mmu:12484/mmu:15001/mmu:16177/mmu:12525/mmu:14969/mmu:15002/mmu:16403/mmu:12494/mmu:12526/mmu:14960/mmu:14961/mmu:16398/mmu:14255/mmu:14129/mmu:16197/mmu:16409/mmu:16156/mmu:12478/mmu:14256/mmu:12985/mmu:13136/mmu:15000/mmu:12502/mmu:16402/mmu:16399/mmu:16194/mmu:16188/mmu:16157/mmu:16401/mmu:16199/mmu:13137/mmu:16416/mmu:14729/mmu:16189/mmu:12481	40	18	Cd44/Il7/Il6/Cd24a/Il1r1/Itga6/Cd38/Itga2/Fcgr1/Itgam/Il11/Cd55/Itga5/Itga2b/Il6ra/Il3ra/Itga4/Cd55os	22	Siglech/Kit/H2-Oa/Cd8a/H2-Eb1/H2-Ob/Cd8b1/H2-Aa/H2-Ab1/Flt3/Il7r/Cd19/Flt3l/Csf3/H2-DMb2/Cd3g/Il11ra1/Il9r/Itgb3/Gp5/Il4/Cd2
mmu05165	Human papillomavirus infection	112/1689	389/8969	7.12201035632014e-07	4.689151243116e-05	Ccna2/Cdkn1a/Mdm2/Col2a1/Rbl1/Itgb4/Oasl2/Ptger4/Wnt4/Casp3/Wnt10b/Ccne2/Casp8/Itga6/Nras/Bax/Ccne1/Spp1/Cdkn1b/Atp6v1a/H2-K2/Itga2/Ptk2/Itga9/Lama1/Magi1/Ppp2r5d/Notch1/Stat2/Hey2/Itgb8/Isg15/H2-M2/Col6a1/Mx1/Itgb7/Wnt9a/Akt3/Fzd8/H2-K1/Rbl2/E2f1/Col4a6/Atp6v1d/Ibsp/Col1a1/Notch2/Col1a2/Col6a2/Dlg1/Creb3l4/Bak1/Col6a6/Fzd2/Egfr/B230344G16Rik/Nfkb1/Tlr3/Tert/Prkacb/Gm12992/Csnk1a1/Ppp2r2c/H2-Q2/I…	Ccna2/Cdkn1a/Mdm2/Col2a1/Rbl1/Itgb4/Oasl2/Ptger4/Wnt4/Casp3/Wnt10b/Ccne2/Casp8/Itga6/Nras/Bax/Ccne1/Spp1/Cdkn1b/Atp6v1a/H2-K2/Itga2/Ptk2/Itga9/Lama1/Magi1/Ppp2r5d/Notch1/Stat2/Hey2/Itgb8/Isg15/H2-M2/Col6a1/Mx1/Itgb7/Wnt9a/Akt3/Fzd8/H2-K1/Rbl2/E2f1/Col4a6/Atp6v1d/Ibsp/Col1a1/Notch2/Col1a2/Col6a2/Dlg1/Creb3l4/Bak1/Col6a6/Fzd2/Egfr/B230344G16Rik/Nfkb1/Tlr3/Tert/Prkacb/Gm12992/Csnk1a1/Ppp2r2c/H2-Q2/I…	mmu:12428/mmu:12575/mmu:17246/mmu:12824/mmu:19650/mmu:192897/mmu:23962/mmu:19219/mmu:22417/mmu:12367/mmu:22410/mmu:12448/mmu:12370/mmu:16403/mmu:18176/mmu:12028/mmu:12447/mmu:20750/mmu:12576/mmu:11964/mmu:15007/mmu:16398/mmu:14083/mmu:104099/mmu:16772/mmu:14924/mmu:21770/mmu:18128/mmu:20847/mmu:15214/mmu:320910/mmu:100038882/mmu:14990/mmu:12833/mmu:17857/mmu:16421/mmu:216795/mmu:23797/mmu:14370/m…	112	76	Ccna2/Cdkn1a/Mdm2/Col2a1/Rbl1/Itgb4/Oasl2/Ptger4/Wnt4/Casp3/Ccne2/Casp8/Itga6/Nras/Bax/Ccne1/Spp1/Atp6v1a/Itga2/Ptk2/Lama1/Ppp2r5d/Notch1/Stat2/Hey2/Itgb8/Isg15/Col6a1/Mx1/E2f1/Atp6v1d/Ibsp/Col1a1/Col1a2/Col6a2/Creb3l4/Bak1/Egfr/B230344G16Rik/Nfkb1/Tlr3/Tert/Csnk1a1/Ppp2r2c/Ikbke/Hras/Eif2ak2/Itga5/Wnt10a/Ptgs2/Itga2b/Atp6v0a2/Tnfrsf1a/Fas/Heyl/Cdk4/Pard6g/Thbs1/LOC118567841/Ppp2r3c/Lamb1/Oasl1/T…	36	Wnt10b/Cdkn1b/H2-K2/Itga9/Magi1/H2-M2/Itgb7/Wnt9a/Akt3/Fzd8/H2-K1/Rbl2/Col4a6/Notch2/Dlg1/Col6a6/Fzd2/Prkacb/Gm12992/H2-Q2/Col4a4/Reln/Atp6v0e2/Fasl/Itga7/H2-Q9/Dlg2/H2-D1/Tsc1/H2-Q5/LOC68395/H2-Q7/Ppp2r3d/Itgb3/H2-M5/H2-Q4
mmu04512	ECM-receptor interaction	39/1689	97/8969	7.47125235894761e-07	4.689151243116e-05	Hmmr/Cd44/Col2a1/Itgb4/Itga6/Npnt/Spp1/Itga2/Itga9/Lama1/Itgb8/Col6a1/Itgb7/Frem1/Col4a6/Ibsp/Col1a1/Col1a2/Col6a2/Col6a6/B230344G16Rik/Cd47/Col4a4/Reln/Sv2c/Itga7/Itga5/Itga2b/Thbs1/Lamb1/Itga4/Tnc/Lamc1/Vwf/Lamc2/Itgb3/Gp5/Frem2/Dmp1	Hmmr/Cd44/Col2a1/Itgb4/Itga6/Npnt/Spp1/Itga2/Itga9/Lama1/Itgb8/Col6a1/Itgb7/Frem1/Col4a6/Ibsp/Col1a1/Col1a2/Col6a2/Col6a6/B230344G16Rik/Cd47/Col4a4/Reln/Sv2c/Itga7/Itga5/Itga2b/Thbs1/Lamb1/Itga4/Tnc/Lamc1/Vwf/Lamc2/Itgb3/Gp5/Frem2/Dmp1	mmu:15366/mmu:12505/mmu:12824/mmu:192897/mmu:16403/mmu:114249/mmu:20750/mmu:16398/mmu:104099/mmu:16772/mmu:320910/mmu:12833/mmu:16421/mmu:329872/mmu:94216/mmu:15891/mmu:12842/mmu:12843/mmu:12834/mmu:245026/mmu:192897/mmu:16423/mmu:12829/mmu:19699/mmu:75209/mmu:16404/mmu:16402/mmu:16399/mmu:21825/mmu:16777/mmu:16401/mmu:21923/mmu:226519/mmu:22371/mmu:16782/mmu:16416/mmu:14729/mmu:242022/mmu:13406	39	28	Hmmr/Cd44/Col2a1/Itgb4/Itga6/Npnt/Spp1/Itga2/Lama1/Itgb8/Col6a1/Frem1/Ibsp/Col1a1/Col1a2/Col6a2/B230344G16Rik/Cd47/Itga5/Itga2b/Thbs1/Lamb1/Itga4/Tnc/Lamc1/Vwf/Lamc2/Dmp1	11	Itga9/Itgb7/Col4a6/Col6a6/Col4a4/Reln/Sv2c/Itga7/Itgb3/Gp5/Frem2
mmu04110	Cell cycle	56/1689	160/8969	8.02229495433305e-07	4.689151243116e-05	Ccnb1/Ccna2/Ttk/Cdkn1a/Bub1/Cdc20/Cdk1/Cdc25c/Ccnb2/Mcm5/Cdc6/Espl1/Mcm7/Bub1b/Mcm6/Mad2l1/Cdkn1c/Mdm2/Chek1/Mcm2/Mcm3/Rbl1/Cdc45/Ccne2/Orc1/Chek2/Skp2/Mcm4/Cdkn2a/Ccne1/Dbf4/Cdkn2c/Cdkn1b/Plk1/E2f2/Cdc7/Gm7390/Pttg1/Pcna/Rbl2/Mad1l1/E2f1/Tfdp1/Smc1b/Cdc16/Wee1/Orc6/Tgfb1/Cdk4/Tgfb3/Anapc7/Pkmyt1/Cdk6/Rbx1/Abl1/Ywhae	Ccnb1/Ccna2/Ttk/Cdkn1a/Bub1/Cdc20/Cdk1/Cdc25c/Ccnb2/Mcm5/Cdc6/Espl1/Mcm7/Bub1b/Mcm6/Mad2l1/Cdkn1c/Mdm2/Chek1/Mcm2/Mcm3/Rbl1/Cdc45/Ccne2/Orc1/Chek2/Skp2/Mcm4/Cdkn2a/Ccne1/Dbf4/Cdkn2c/Cdkn1b/Plk1/E2f2/Cdc7/Gm7390/Pttg1/Pcna/Rbl2/Mad1l1/E2f1/Tfdp1/Smc1b/Cdc16/Wee1/Orc6/Tgfb1/Cdk4/Tgfb3/Anapc7/Pkmyt1/Cdk6/Rbx1/Abl1/Ywhae	mmu:268697/mmu:12428/mmu:22137/mmu:12575/mmu:12235/mmu:107995/mmu:12534/mmu:12532/mmu:12442/mmu:17218/mmu:23834/mmu:105988/mmu:17220/mmu:12236/mmu:17219/mmu:56150/mmu:12577/mmu:17246/mmu:12649/mmu:17216/mmu:17215/mmu:19650/mmu:12544/mmu:12448/mmu:18392/mmu:50883/mmu:27401/mmu:17217/mmu:12578/mmu:12447/mmu:27214/mmu:12580/mmu:12576/mmu:18817/mmu:242705/mmu:12545/mmu:21781/mmu:30939/mmu:18538/mmu:1…	56	49	Ccnb1/Ccna2/Ttk/Cdkn1a/Bub1/Cdc20/Cdk1/Cdc25c/Ccnb2/Mcm5/Cdc6/Espl1/Mcm7/Bub1b/Mcm6/Mad2l1/Mdm2/Chek1/Mcm2/Mcm3/Rbl1/Cdc45/Ccne2/Orc1/Chek2/Skp2/Mcm4/Cdkn2a/Ccne1/Dbf4/Cdkn2c/Plk1/E2f2/Cdc7/Gm7390/Pcna/Mad1l1/E2f1/Tfdp1/Smc1b/Cdc16/Wee1/Orc6/Tgfb1/Cdk4/Pkmyt1/Cdk6/Rbx1/Ywhae	7	Cdkn1c/Cdkn1b/Pttg1/Rbl2/Tgfb3/Anapc7/Abl1
mmu04115	p53 signaling pathway	38/1689	94/8969	8.79215858084251e-07	4.689151243116e-05	Pidd1/Ccnb1/Rrm2/Cdkn1a/Gtse1/Pmaip1/Cdk1/Sesn2/Tnfrsf10b/Ccnb2/Zmat3/Ccng1/Apaf1/Igf1/Mdm2/Chek1/Casp3/Ccne2/Casp8/Rprm/Chek2/Serpinb5/Cdkn2a/Ei24/Bax/Ccne1/Sesn1/Serpine1/Ppm1d/Mdm4/Igfbp3/Shisa5/Fas/Cdk4/Thbs1/Bbc3/Ccng2/Cdk6	Pidd1/Ccnb1/Rrm2/Cdkn1a/Gtse1/Pmaip1/Cdk1/Sesn2/Tnfrsf10b/Ccnb2/Zmat3/Ccng1/Apaf1/Igf1/Mdm2/Chek1/Casp3/Ccne2/Casp8/Rprm/Chek2/Serpinb5/Cdkn2a/Ei24/Bax/Ccne1/Sesn1/Serpine1/Ppm1d/Mdm4/Igfbp3/Shisa5/Fas/Cdk4/Thbs1/Bbc3/Ccng2/Cdk6	mmu:57913/mmu:268697/mmu:20135/mmu:12575/mmu:29870/mmu:58801/mmu:12534/mmu:230784/mmu:21933/mmu:12442/mmu:22401/mmu:12450/mmu:11783/mmu:16000/mmu:17246/mmu:12649/mmu:12367/mmu:12448/mmu:12370/mmu:67874/mmu:50883/mmu:20724/mmu:12578/mmu:13663/mmu:12028/mmu:12447/mmu:140742/mmu:18787/mmu:53892/mmu:17248/mmu:16009/mmu:66940/mmu:14102/mmu:12567/mmu:21825/mmu:170770/mmu:12452/mmu:12571	38	36	Pidd1/Ccnb1/Rrm2/Cdkn1a/Gtse1/Pmaip1/Cdk1/Sesn2/Tnfrsf10b/Ccnb2/Zmat3/Ccng1/Apaf1/Igf1/Mdm2/Chek1/Casp3/Ccne2/Casp8/Rprm/Chek2/Serpinb5/Cdkn2a/Ei24/Bax/Ccne1/Serpine1/Ppm1d/Mdm4/Shisa5/Fas/Cdk4/Thbs1/Bbc3/Ccng2/Cdk6	2	Sesn1/Igfbp3
mmu04060	Cytokine-cytokine receptor interaction	80/1689	260/8969	1.7963651623751e-06	8.21195502800047e-05	Eda2r/Il1rl2/Tnfrsf10b/Ccl8/Ccl5/Gdf15/Lif/Ccl7/Il33/Il1rn/Osmr/Il7/Tnfsf13b/Il6/Ccl12/Acvr2b/Il1r1/Il2rb/Cxcl5/Acvrl1/Il17d/Cxcr2/Il1rl1/Ltb/Xcr1/Bmp5/Ccl2/Il7r/Il21r/Ccl9/Il11/Tnfsf4/Ccl6/Il13ra1/Ackr4/Il18/Il13ra2/Csf3/Lepr/Tnfsf18/Xcl1/Il20rb/Bmp6/Inhba/Ccl21a/Ccr7/Ccl22/Tnfrsf19/Ccr1/Fasl/Ifngr2/Bmp2/Cxcr4/Il6ra/Tnfrsf1a/Edar/Tgfb1/Fas/Il3ra/Il11ra1/Cxcl9/Tgfb3/Il12b/Il18r1/Gdf11/Gdf10/Il9r/…	Eda2r/Il1rl2/Tnfrsf10b/Ccl8/Ccl5/Gdf15/Lif/Ccl7/Il33/Il1rn/Osmr/Il7/Tnfsf13b/Il6/Ccl12/Acvr2b/Il1r1/Il2rb/Cxcl5/Acvrl1/Il17d/Cxcr2/Il1rl1/Ltb/Xcr1/Bmp5/Ccl2/Il7r/Il21r/Ccl9/Il11/Tnfsf4/Ccl6/Il13ra1/Ackr4/Il18/Il13ra2/Csf3/Lepr/Tnfsf18/Xcl1/Il20rb/Bmp6/Inhba/Ccl21a/Ccr7/Ccl22/Tnfrsf19/Ccr1/Fasl/Ifngr2/Bmp2/Cxcr4/Il6ra/Tnfrsf1a/Edar/Tgfb1/Fas/Il3ra/Il11ra1/Cxcl9/Tgfb3/Il12b/Il18r1/Gdf11/Gdf10/Il9r/…	mmu:245527/mmu:107527/mmu:21933/mmu:20307/mmu:20304/mmu:23886/mmu:16878/mmu:20306/mmu:77125/mmu:16181/mmu:18414/mmu:16196/mmu:24099/mmu:16193/mmu:20293/mmu:11481/mmu:16177/mmu:16185/mmu:20311/mmu:11482/mmu:239114/mmu:12765/mmu:17082/mmu:16994/mmu:23832/mmu:12160/mmu:20296/mmu:16197/mmu:60504/mmu:20308/mmu:16156/mmu:22164/mmu:20305/mmu:16164/mmu:252837/mmu:16173/mmu:16165/mmu:12985/mmu:16847/mmu:2…	80	48	Eda2r/Il1rl2/Tnfrsf10b/Ccl8/Gdf15/Lif/Ccl7/Il33/Il1rn/Osmr/Il7/Tnfsf13b/Il6/Ccl12/Il1r1/Cxcl5/Acvrl1/Cxcr2/Bmp5/Ccl2/Il21r/Ccl9/Il11/Tnfsf4/Ccl6/Il13ra1/Il18/Il13ra2/Tnfsf18/Il20rb/Bmp6/Inhba/Ccr1/Ifngr2/Il6ra/Tnfrsf1a/Tgfb1/Fas/Il3ra/Il18r1/Gdf11/Ngf/Tnfrsf21/Il20ra/Bmpr1b/Ifnar1/Tnfrsf11b/Acvr1	32	Ccl5/Acvr2b/Il2rb/Il17d/Il1rl1/Ltb/Xcr1/Il7r/Ackr4/Csf3/Lepr/Xcl1/Ccl21a/Ccr7/Ccl22/Tnfrsf19/Fasl/Bmp2/Cxcr4/Edar/Il11ra1/Cxcl9/Tgfb3/Il12b/Gdf10/Il9r/Ccl24/Il16/Il4/Inhbb/Il17rb/Inha
mmu04514	Cell adhesion molecules (CAMs)	58/1689	175/8969	3.81682941691247e-06	0.000137444450005507	Cd80/Vcan/Cldn1/Siglec1/Icam1/Cd276/H2-Oa/Cd8a/Cldn10/H2-Eb1/H2-Ob/Itga6/Cd8b1/H2-Aa/Selp/H2-K2/H2-Ab1/Cd28/Spn/Itga9/Itgb8/Itgam/H2-M2/Itgb7/H2-K1/Cd86/H2-DMb2/Itgal/Cd226/Vcam1/H2-Q2/Ntng2/Gm36043/H2-Q9/Ctla4/Cd99l2/Nfasc/H2-D1/LOC118567841/Jam3/Cldn11/Icosl/Negr1/Nrxn2/Itga4/H2-Q5/LOC68395/H2-Q7/Pecam1/Cldn22/Mpz/Cdh1/H2-M5/Icam2/Itgb2l/Cdh3/Cd2/H2-Q4	Cd80/Vcan/Cldn1/Siglec1/Icam1/Cd276/H2-Oa/Cd8a/Cldn10/H2-Eb1/H2-Ob/Itga6/Cd8b1/H2-Aa/Selp/H2-K2/H2-Ab1/Cd28/Spn/Itga9/Itgb8/Itgam/H2-M2/Itgb7/H2-K1/Cd86/H2-DMb2/Itgal/Cd226/Vcam1/H2-Q2/Ntng2/Gm36043/H2-Q9/Ctla4/Cd99l2/Nfasc/H2-D1/LOC118567841/Jam3/Cldn11/Icosl/Negr1/Nrxn2/Itga4/H2-Q5/LOC68395/H2-Q7/Pecam1/Cldn22/Mpz/Cdh1/H2-M5/Icam2/Itgb2l/Cdh3/Cd2/H2-Q4	mmu:12519/mmu:13003/mmu:12737/mmu:20612/mmu:15894/mmu:102657/mmu:15001/mmu:12525/mmu:58187/mmu:14969/mmu:15002/mmu:16403/mmu:12526/mmu:14960/mmu:20344/mmu:15007/mmu:14961/mmu:12487/mmu:20737/mmu:104099/mmu:320910/mmu:16409/mmu:14990/mmu:16421/mmu:14972/mmu:12524/mmu:15000/mmu:16408/mmu:225825/mmu:22329/mmu:15013/mmu:171171/mmu:60533/mmu:110558/mmu:12477/mmu:171486/mmu:269116/mmu:14964/mmu:1005290…	58	20	Cd80/Vcan/Cldn1/Siglec1/Icam1/Cd276/Itga6/Selp/Itgb8/Itgam/Vcam1/Gm36043/LOC118567841/Cldn11/Itga4/Pecam1/Mpz/Cdh1/Icam2/Cdh3	38	H2-Oa/Cd8a/Cldn10/H2-Eb1/H2-Ob/Cd8b1/H2-Aa/H2-K2/H2-Ab1/Cd28/Spn/Itga9/H2-M2/Itgb7/H2-K1/Cd86/H2-DMb2/Itgal/Cd226/H2-Q2/Ntng2/H2-Q9/Ctla4/Cd99l2/Nfasc/H2-D1/Jam3/Icosl/Negr1/Nrxn2/H2-Q5/LOC68395/H2-Q7/Cldn22/H2-M5/Itgb2l/Cd2/H2-Q4
mmu05206	MicroRNAs in cancer	60/1689	183/8969	3.86562515640488e-06	0.000137444450005507	Cdkn1a/Brca1/Efna3/Hmox1/Cdc25c/Cdca5/Cd44/Ccng1/Mdm2/Kif23/Ezh2/Casp3/Dnmt1/Ccne2/Stat3/Serpinb5/Vim/Mmp9/Hoxd10/Cdkn2a/Hdac9/Nras/Abcb1b/Ccne1/Cdkn1b/St14/Gm12844/E2f2/Notch1/Stmn1/Mdm4/E2f1/Hdac5/Efna4/Notch2/Bak1/Egfr/Nfkb1/Gm12992/Hras/Fscn1/Itga5/Ptgs2/Fgfr3/Thbs1/Bcl2l2/Marcks/Reck/Bmf/Pik3r3/Gm9917/Tnc/Efna5/Gls/Itgb3/Cdk6/Mcl1/Abl1/Irs2/Dnmt3b	Cdkn1a/Brca1/Efna3/Hmox1/Cdc25c/Cdca5/Cd44/Ccng1/Mdm2/Kif23/Ezh2/Casp3/Dnmt1/Ccne2/Stat3/Serpinb5/Vim/Mmp9/Hoxd10/Cdkn2a/Hdac9/Nras/Abcb1b/Ccne1/Cdkn1b/St14/Gm12844/E2f2/Notch1/Stmn1/Mdm4/E2f1/Hdac5/Efna4/Notch2/Bak1/Egfr/Nfkb1/Gm12992/Hras/Fscn1/Itga5/Ptgs2/Fgfr3/Thbs1/Bcl2l2/Marcks/Reck/Bmf/Pik3r3/Gm9917/Tnc/Efna5/Gls/Itgb3/Cdk6/Mcl1/Abl1/Irs2/Dnmt3b	mmu:12575/mmu:12189/mmu:13638/mmu:15368/mmu:12532/mmu:67849/mmu:12505/mmu:12450/mmu:17246/mmu:71819/mmu:14056/mmu:12367/mmu:13433/mmu:12448/mmu:20848/mmu:20724/mmu:22352/mmu:17395/mmu:15430/mmu:12578/mmu:15184/mmu:18176/mmu:18669/mmu:12447/mmu:12576/mmu:19143/mmu:11848/mmu:242705/mmu:18128/mmu:16765/mmu:17248/mmu:13555/mmu:15184/mmu:13639/mmu:18129/mmu:12018/mmu:13649/mmu:18033/mmu:74769/mmu:1546…	60	44	Cdkn1a/Brca1/Efna3/Hmox1/Cdc25c/Cdca5/Cd44/Ccng1/Mdm2/Kif23/Ezh2/Casp3/Dnmt1/Ccne2/Stat3/Serpinb5/Vim/Cdkn2a/Nras/Abcb1b/Ccne1/St14/Gm12844/E2f2/Notch1/Stmn1/Mdm4/E2f1/Efna4/Bak1/Egfr/Nfkb1/Hras/Fscn1/Itga5/Ptgs2/Thbs1/Marcks/Pik3r3/Gm9917/Tnc/Efna5/Cdk6/Mcl1	16	Mmp9/Hoxd10/Hdac9/Cdkn1b/Hdac5/Notch2/Gm12992/Fgfr3/Bcl2l2/Reck/Bmf/Gls/Itgb3/Abl1/Irs2/Dnmt3b
mmu05332	Graft-versus-host disease	27/1689	62/8969	6.38786451214149e-06	0.000204411664388528	Cd80/Il6/H2-Oa/Gzmb/H2-Eb1/H2-Ob/Prf1/H2-Aa/H2-K2/H2-Ab1/Cd28/H2-M2/H2-K1/Cd86/H2-DMb2/Klrc1/H2-Q2/Fasl/H2-Q9/Fas/H2-D1/LOC118567841/H2-Q5/LOC68395/H2-Q7/H2-M5/H2-Q4	Cd80/Il6/H2-Oa/Gzmb/H2-Eb1/H2-Ob/Prf1/H2-Aa/H2-K2/H2-Ab1/Cd28/H2-M2/H2-K1/Cd86/H2-DMb2/Klrc1/H2-Q2/Fasl/H2-Q9/Fas/H2-D1/LOC118567841/H2-Q5/LOC68395/H2-Q7/H2-M5/H2-Q4	mmu:12519/mmu:16193/mmu:15001/mmu:14939/mmu:14969/mmu:15002/mmu:18646/mmu:14960/mmu:15007/mmu:14961/mmu:12487/mmu:14990/mmu:14972/mmu:12524/mmu:15000/mmu:16641/mmu:15013/mmu:14103/mmu:110558/mmu:14102/mmu:14964/mmu:100529082/mmu:15018/mmu:15019/mmu:15018/mmu:240095/mmu:15015	27	4	Cd80/Il6/Fas/LOC118567841	23	H2-Oa/Gzmb/H2-Eb1/H2-Ob/Prf1/H2-Aa/H2-K2/H2-Ab1/Cd28/H2-M2/H2-K1/Cd86/H2-DMb2/Klrc1/H2-Q2/Fasl/H2-Q9/H2-D1/H2-Q5/LOC68395/H2-Q7/H2-M5/H2-Q4
mmu05330	Allograft rejection	27/1689	63/8969	9.19338697487056e-06	0.000267443984723507	Cd80/H2-Oa/Gzmb/H2-Eb1/H2-Ob/Prf1/H2-Aa/H2-K2/H2-Ab1/Cd28/H2-M2/H2-K1/Cd86/H2-DMb2/H2-Q2/Fasl/H2-Q9/Fas/H2-D1/LOC118567841/Il12b/H2-Q5/LOC68395/H2-Q7/H2-M5/Il4/H2-Q4	Cd80/H2-Oa/Gzmb/H2-Eb1/H2-Ob/Prf1/H2-Aa/H2-K2/H2-Ab1/Cd28/H2-M2/H2-K1/Cd86/H2-DMb2/H2-Q2/Fasl/H2-Q9/Fas/H2-D1/LOC118567841/Il12b/H2-Q5/LOC68395/H2-Q7/H2-M5/Il4/H2-Q4	mmu:12519/mmu:15001/mmu:14939/mmu:14969/mmu:15002/mmu:18646/mmu:14960/mmu:15007/mmu:14961/mmu:12487/mmu:14990/mmu:14972/mmu:12524/mmu:15000/mmu:15013/mmu:14103/mmu:110558/mmu:14102/mmu:14964/mmu:100529082/mmu:16160/mmu:15018/mmu:15019/mmu:15018/mmu:240095/mmu:16189/mmu:15015	27	3	Cd80/Fas/LOC118567841	24	H2-Oa/Gzmb/H2-Eb1/H2-Ob/Prf1/H2-Aa/H2-K2/H2-Ab1/Cd28/H2-M2/H2-K1/Cd86/H2-DMb2/H2-Q2/Fasl/H2-Q9/H2-D1/Il12b/H2-Q5/LOC68395/H2-Q7/H2-M5/Il4/H2-Q4
mmu05169	Epstein-Barr virus infection	81/1689	278/8969	1.55148756337838e-05	0.000413730016900903	Ccna2/Cdkn1a/Cd44/Apaf1/Mdm2/Polk/Icam1/Oas2/Il6/Casp3/Ccne2/Stat3/Casp8/H2-Oa/Vim/Pdia3/H2-Eb1/H2-Ob/Skp2/Bax/Ccne1/H2-Aa/Cdkn1b/Gm16938/H2-K2/H2-Ab1/E2f2/Tap1/Irak4/Stat2/LOC102636563/Isg15/H2-M2/Akt3/Cd19/H2-K1/E2f1/Irf7/Lyn/Oas1a/Runx3/H2-DMb2/Itgal/Bak1/Cd3g/Cd247/Nfkb1/Gm12992/H2-Q2/Ikbke/Mapk12/Eif2ak2/Map2k3/Jun/Psmd11/Gm46555/Calr/H2-Q9/Fas/Nfkbia/Gm16168/Entpd3/Cdk4/H2-D1/LOC118567841/M…	Ccna2/Cdkn1a/Cd44/Apaf1/Mdm2/Polk/Icam1/Oas2/Il6/Casp3/Ccne2/Stat3/Casp8/H2-Oa/Vim/Pdia3/H2-Eb1/H2-Ob/Skp2/Bax/Ccne1/H2-Aa/Cdkn1b/Gm16938/H2-K2/H2-Ab1/E2f2/Tap1/Irak4/Stat2/LOC102636563/Isg15/H2-M2/Akt3/Cd19/H2-K1/E2f1/Irf7/Lyn/Oas1a/Runx3/H2-DMb2/Itgal/Bak1/Cd3g/Cd247/Nfkb1/Gm12992/H2-Q2/Ikbke/Mapk12/Eif2ak2/Map2k3/Jun/Psmd11/Gm46555/Calr/H2-Q9/Fas/Nfkbia/Gm16168/Entpd3/Cdk4/H2-D1/LOC118567841/M…	mmu:12428/mmu:12575/mmu:12505/mmu:11783/mmu:17246/mmu:27015/mmu:15894/mmu:246728/mmu:16193/mmu:12367/mmu:12448/mmu:20848/mmu:12370/mmu:15001/mmu:22352/mmu:14827/mmu:14969/mmu:15002/mmu:27401/mmu:12028/mmu:12447/mmu:14960/mmu:12576/mmu:17999/mmu:15007/mmu:14961/mmu:242705/mmu:21354/mmu:266632/mmu:20847/mmu:17999/mmu:100038882/mmu:14990/mmu:23797/mmu:12478/mmu:14972/mmu:13555/mmu:54123/mmu:17096/mm…	81	49	Ccna2/Cdkn1a/Cd44/Apaf1/Mdm2/Polk/Icam1/Oas2/Il6/Casp3/Ccne2/Stat3/Casp8/Vim/Pdia3/Skp2/Bax/Ccne1/Gm16938/E2f2/Tap1/Irak4/Stat2/Isg15/E2f1/Irf7/Lyn/Oas1a/Bak1/Nfkb1/Ikbke/Eif2ak2/Map2k3/Jun/Psmd11/Calr/Fas/Gm16168/Cdk4/LOC118567841/Pik3r3/Mapk13/Syk/Psmd8/Gm52502/Ifnar1/Cdk6/Entpd8/Gm51956	32	H2-Oa/H2-Eb1/H2-Ob/H2-Aa/Cdkn1b/H2-K2/H2-Ab1/LOC102636563/H2-M2/Akt3/Cd19/H2-K1/Runx3/H2-DMb2/Itgal/Cd3g/Cd247/Gm12992/H2-Q2/Mapk12/Gm46555/H2-Q9/Nfkbia/Entpd3/H2-D1/Mavs/H2-Q5/LOC68395/H2-Q7/H2-M5/Tnfaip3/H2-Q4
mmu05166	Human T-cell leukemia virus 1 infection	80/1689	275/8969	1.86172770779086e-05	0.000458271435763904	Ccna2/Cdkn1a/Cdc20/Ccnb2/Espl1/Bub1b/Mad2l1/Chek1/Icam1/Il6/Ccne2/H2-Oa/Il1r1/Chek2/Il2rb/H2-Eb1/H2-Ob/Cdkn2a/Fosl1/Nras/Bax/Ccne1/H2-Aa/Cdkn2c/H2-K2/H2-Ab1/E2f2/Canx/Pttg1/Nrp1/H2-M2/Akt3/Adcy5/H2-K1/Adcy4/Mad1l1/E2f1/H2-DMb2/Dlg1/Creb3l4/Itgal/Cd3g/Nfkb1/Tert/Cdc16/Egr2/Prkacb/Gm12992/H2-Q2/Ets1/Hras/Stat5a/Jun/Calr/H2-Q9/Tnfrsf1a/Tgfb1/Nfkbia/Gm3571/Fos/Cdk4/Tgfb3/H2-D1/LOC118567841/Lck/Adcy2/…	Ccna2/Cdkn1a/Cdc20/Ccnb2/Espl1/Bub1b/Mad2l1/Chek1/Icam1/Il6/Ccne2/H2-Oa/Il1r1/Chek2/Il2rb/H2-Eb1/H2-Ob/Cdkn2a/Fosl1/Nras/Bax/Ccne1/H2-Aa/Cdkn2c/H2-K2/H2-Ab1/E2f2/Canx/Pttg1/Nrp1/H2-M2/Akt3/Adcy5/H2-K1/Adcy4/Mad1l1/E2f1/H2-DMb2/Dlg1/Creb3l4/Itgal/Cd3g/Nfkb1/Tert/Cdc16/Egr2/Prkacb/Gm12992/H2-Q2/Ets1/Hras/Stat5a/Jun/Calr/H2-Q9/Tnfrsf1a/Tgfb1/Nfkbia/Gm3571/Fos/Cdk4/Tgfb3/H2-D1/LOC118567841/Lck/Adcy2/…	mmu:12428/mmu:12575/mmu:107995/mmu:12442/mmu:105988/mmu:12236/mmu:56150/mmu:12649/mmu:15894/mmu:16193/mmu:12448/mmu:15001/mmu:16177/mmu:50883/mmu:16185/mmu:14969/mmu:15002/mmu:12578/mmu:14283/mmu:18176/mmu:12028/mmu:12447/mmu:14960/mmu:12580/mmu:15007/mmu:14961/mmu:242705/mmu:12330/mmu:30939/mmu:18186/mmu:14990/mmu:23797/mmu:224129/mmu:14972/mmu:104110/mmu:17120/mmu:13555/mmu:15000/mmu:13383/mmu:…	80	44	Ccna2/Cdkn1a/Cdc20/Ccnb2/Espl1/Bub1b/Mad2l1/Chek1/Icam1/Il6/Ccne2/Il1r1/Chek2/Cdkn2a/Fosl1/Nras/Bax/Ccne1/Cdkn2c/E2f2/Canx/Nrp1/Adcy4/Mad1l1/E2f1/Creb3l4/Nfkb1/Tert/Cdc16/Egr2/Ets1/Hras/Stat5a/Jun/Calr/Tnfrsf1a/Tgfb1/Fos/Cdk4/LOC118567841/Adcy2/Pik3r3/Creb3l1/Creb5	36	H2-Oa/Il2rb/H2-Eb1/H2-Ob/H2-Aa/H2-K2/H2-Ab1/Pttg1/H2-M2/Akt3/Adcy5/H2-K1/H2-DMb2/Dlg1/Itgal/Cd3g/Prkacb/Gm12992/H2-Q2/H2-Q9/Nfkbia/Gm3571/Tgfb3/H2-D1/Lck/H2-Q5/Anapc7/LOC68395/H2-Q7/Crtc1/Adcy6/H2-M5/Tln1/Itgb2l/Slc25a4/H2-Q4
mmu05150	Staphylococcus aureus infection	30/1689	76/8969	2.13158059491704e-05	0.000487218421695322	Masp1/Krt13/Krt23/C4b/Icam1/Cfb/Krt15/H2-Oa/H2-Eb1/H2-Ob/H2-Aa/Selp/H2-Ab1/Fcgr1/Cfi/Itgam/Krt19/Fpr1/Fcgr2b/Fcgr4/H2-DMb2/Itgal/C1qb/Defb1/C3ar1/C5ar1/Fcgr3/Hc/Itgb2l/Krt39	Masp1/Krt13/Krt23/C4b/Icam1/Cfb/Krt15/H2-Oa/H2-Eb1/H2-Ob/H2-Aa/Selp/H2-Ab1/Fcgr1/Cfi/Itgam/Krt19/Fpr1/Fcgr2b/Fcgr4/H2-DMb2/Itgal/C1qb/Defb1/C3ar1/C5ar1/Fcgr3/Hc/Itgb2l/Krt39	mmu:17174/mmu:16663/mmu:94179/mmu:12268/mmu:15894/mmu:14962/mmu:16665/mmu:15001/mmu:14969/mmu:15002/mmu:14960/mmu:20344/mmu:14961/mmu:14129/mmu:12630/mmu:16409/mmu:16669/mmu:14293/mmu:14130/mmu:246256/mmu:15000/mmu:16408/mmu:12260/mmu:13214/mmu:12267/mmu:12273/mmu:14131/mmu:15139/mmu:16415/mmu:237934	30	21	Masp1/Krt13/Krt23/C4b/Icam1/Cfb/Krt15/Selp/Fcgr1/Cfi/Itgam/Krt19/Fpr1/Fcgr2b/Fcgr4/C1qb/C3ar1/C5ar1/Fcgr3/Hc/Krt39	9	H2-Oa/H2-Eb1/H2-Ob/H2-Aa/H2-Ab1/H2-DMb2/Itgal/Defb1/Itgb2l
mmu04940	Type I diabetes mellitus	29/1689	73/8969	2.52673101261843e-05	0.000539035949358598	Cd80/H2-Oa/Gzmb/H2-Eb1/H2-Ob/Prf1/H2-Aa/H2-K2/H2-Ab1/Cd28/Cpe/H2-M2/Ptprn/H2-K1/Cd86/Hspd1-ps4/H2-DMb2/H2-Q2/Fasl/H2-Q9/Fas/H2-D1/LOC118567841/Il12b/H2-Q5/LOC68395/H2-Q7/H2-M5/H2-Q4	Cd80/H2-Oa/Gzmb/H2-Eb1/H2-Ob/Prf1/H2-Aa/H2-K2/H2-Ab1/Cd28/Cpe/H2-M2/Ptprn/H2-K1/Cd86/Hspd1-ps4/H2-DMb2/H2-Q2/Fasl/H2-Q9/Fas/H2-D1/LOC118567841/Il12b/H2-Q5/LOC68395/H2-Q7/H2-M5/H2-Q4	mmu:12519/mmu:15001/mmu:14939/mmu:14969/mmu:15002/mmu:18646/mmu:14960/mmu:15007/mmu:14961/mmu:12487/mmu:12876/mmu:14990/mmu:19275/mmu:14972/mmu:12524/mmu:15510/mmu:15000/mmu:15013/mmu:14103/mmu:110558/mmu:14102/mmu:14964/mmu:100529082/mmu:16160/mmu:15018/mmu:15019/mmu:15018/mmu:240095/mmu:15015	29	5	Cd80/Ptprn/Hspd1-ps4/Fas/LOC118567841	24	H2-Oa/Gzmb/H2-Eb1/H2-Ob/Prf1/H2-Aa/H2-K2/H2-Ab1/Cd28/Cpe/H2-M2/H2-K1/Cd86/H2-DMb2/H2-Q2/Fasl/H2-Q9/H2-D1/Il12b/H2-Q5/LOC68395/H2-Q7/H2-M5/H2-Q4
mmu04650	Natural killer cell mediated cytotoxicity	39/1689	111/8969	3.32059026394491e-05	0.000664118052788983	Tnfrsf10b/Ulbp1/Klrb1c/Icam1/Casp3/Klra7/Raet1d/Gzmb/Ncr1/Nras/Prf1/Cd244a/Ptpn11/Klra9/H2-K1/Fcgr4/Klrk1/Ptpn6/Itgal/Cd247/Klrc1/Klra8/Gm12992/Klra4/Vav3/Hras/Fasl/Ifngr2/Pak1/Fas/H2-D1/Lck/Zap70/Pik3r3/Syk/Vav2/Ifnar1/Icam2/Itgb2l	Tnfrsf10b/Ulbp1/Klrb1c/Icam1/Casp3/Klra7/Raet1d/Gzmb/Ncr1/Nras/Prf1/Cd244a/Ptpn11/Klra9/H2-K1/Fcgr4/Klrk1/Ptpn6/Itgal/Cd247/Klrc1/Klra8/Gm12992/Klra4/Vav3/Hras/Fasl/Ifngr2/Pak1/Fas/H2-D1/Lck/Zap70/Pik3r3/Syk/Vav2/Ifnar1/Icam2/Itgb2l	mmu:21933/mmu:77777/mmu:17059/mmu:15894/mmu:12367/mmu:16638/mmu:56554/mmu:14939/mmu:17086/mmu:18176/mmu:18646/mmu:18106/mmu:19247/mmu:16640/mmu:14972/mmu:246256/mmu:27007/mmu:15170/mmu:16408/mmu:12503/mmu:16641/mmu:16639/mmu:74769/mmu:16635/mmu:57257/mmu:15461/mmu:14103/mmu:15980/mmu:18479/mmu:14102/mmu:14964/mmu:16818/mmu:22637/mmu:18710/mmu:20963/mmu:22325/mmu:15975/mmu:15896/mmu:16415	39	17	Tnfrsf10b/Ulbp1/Icam1/Casp3/Raet1d/Nras/Fcgr4/Ptpn6/Vav3/Hras/Ifngr2/Pak1/Fas/Pik3r3/Syk/Ifnar1/Icam2	22	Klrb1c/Klra7/Gzmb/Ncr1/Prf1/Cd244a/Ptpn11/Klra9/H2-K1/Klrk1/Itgal/Cd247/Klrc1/Klra8/Gm12992/Klra4/Fasl/H2-D1/Lck/Zap70/Vav2/Itgb2l
mmu05320	Autoimmune thyroid disease	27/1689	67/8969	3.52995391233796e-05	0.000664461912910675	Cd80/H2-Oa/Gzmb/H2-Eb1/H2-Ob/Prf1/H2-Aa/H2-K2/H2-Ab1/Cd28/H2-M2/H2-K1/Cd86/H2-DMb2/H2-Q2/Fasl/H2-Q9/Fas/Ctla4/H2-D1/LOC118567841/H2-Q5/LOC68395/H2-Q7/H2-M5/Il4/H2-Q4	Cd80/H2-Oa/Gzmb/H2-Eb1/H2-Ob/Prf1/H2-Aa/H2-K2/H2-Ab1/Cd28/H2-M2/H2-K1/Cd86/H2-DMb2/H2-Q2/Fasl/H2-Q9/Fas/Ctla4/H2-D1/LOC118567841/H2-Q5/LOC68395/H2-Q7/H2-M5/Il4/H2-Q4	mmu:12519/mmu:15001/mmu:14939/mmu:14969/mmu:15002/mmu:18646/mmu:14960/mmu:15007/mmu:14961/mmu:12487/mmu:14990/mmu:14972/mmu:12524/mmu:15000/mmu:15013/mmu:14103/mmu:110558/mmu:14102/mmu:12477/mmu:14964/mmu:100529082/mmu:15018/mmu:15019/mmu:15018/mmu:240095/mmu:16189/mmu:15015	27	3	Cd80/Fas/LOC118567841	24	H2-Oa/Gzmb/H2-Eb1/H2-Ob/Prf1/H2-Aa/H2-K2/H2-Ab1/Cd28/H2-M2/H2-K1/Cd86/H2-DMb2/H2-Q2/Fasl/H2-Q9/Ctla4/H2-D1/H2-Q5/LOC68395/H2-Q7/H2-M5/Il4/H2-Q4
mmu04933	AGE-RAGE signaling pathway in diabetic complications	38/1689	112/8969	9.88762567510446e-05	0.00175780012001857	Vegfd/Plcd4/Icam1/Il6/Casp3/Stat3/Ccl12/Mmp2/Col3a1/Nras/Bax/Cdkn1b/Edn1/Agtr1b/Ccl2/Serpine1/Agtr1a/Vegfb/Akt3/Col4a6/Col1a1/Col1a2/Nfkb1/Vcam1/Gm12992/Hras/Col4a4/Mapk12/Stat5a/Jun/Plcd3/Tgfb1/Cdk4/Tgfb3/Pik3r3/Mapk13/Ager/Plcb2	Vegfd/Plcd4/Icam1/Il6/Casp3/Stat3/Ccl12/Mmp2/Col3a1/Nras/Bax/Cdkn1b/Edn1/Agtr1b/Ccl2/Serpine1/Agtr1a/Vegfb/Akt3/Col4a6/Col1a1/Col1a2/Nfkb1/Vcam1/Gm12992/Hras/Col4a4/Mapk12/Stat5a/Jun/Plcd3/Tgfb1/Cdk4/Tgfb3/Pik3r3/Mapk13/Ager/Plcb2	mmu:14205/mmu:18802/mmu:15894/mmu:16193/mmu:12367/mmu:20848/mmu:20293/mmu:17390/mmu:12825/mmu:18176/mmu:12028/mmu:12576/mmu:13614/mmu:11608/mmu:20296/mmu:18787/mmu:11607/mmu:22340/mmu:23797/mmu:94216/mmu:12842/mmu:12843/mmu:18033/mmu:22329/mmu:74769/mmu:15461/mmu:12829/mmu:29857/mmu:20850/mmu:16476/mmu:72469/mmu:21803/mmu:12567/mmu:21809/mmu:18710/mmu:26415/mmu:11596/mmu:18796	38	26	Vegfd/Plcd4/Icam1/Il6/Casp3/Stat3/Ccl12/Mmp2/Col3a1/Nras/Bax/Edn1/Agtr1b/Ccl2/Serpine1/Col1a1/Col1a2/Nfkb1/Vcam1/Hras/Stat5a/Jun/Tgfb1/Cdk4/Pik3r3/Mapk13	12	Cdkn1b/Agtr1a/Vegfb/Akt3/Col4a6/Gm12992/Col4a4/Mapk12/Plcd3/Tgfb3/Ager/Plcb2
mmu01524	Platinum drug resistance	33/1689	93/8969	0.000105058585534441	0.00176940775636953	Top2a/Cdkn1a/Birc5/Brca1/Pmaip1/Apaf1/Mdm2/Gsto1/Gsta1/Casp3/Casp8/Cdkn2a/Slc31a1/Bax/Gstm6/Mgst2/Akt3/Polh/Bak1/Gsta2/Msh6/Gm12992/Fasl/Gsta3/Gm4956/Fas/Abcc2/Pik3r3/Bbc3/Gstp3/Pdpk1/Gstp-ps/Msh2	Top2a/Cdkn1a/Birc5/Brca1/Pmaip1/Apaf1/Mdm2/Gsto1/Gsta1/Casp3/Casp8/Cdkn2a/Slc31a1/Bax/Gstm6/Mgst2/Akt3/Polh/Bak1/Gsta2/Msh6/Gm12992/Fasl/Gsta3/Gm4956/Fas/Abcc2/Pik3r3/Bbc3/Gstp3/Pdpk1/Gstp-ps/Msh2	mmu:21973/mmu:12575/mmu:11799/mmu:12189/mmu:58801/mmu:11783/mmu:17246/mmu:14873/mmu:14857/mmu:12367/mmu:12370/mmu:12578/mmu:20529/mmu:12028/mmu:14867/mmu:211666/mmu:23797/mmu:80905/mmu:12018/mmu:14858/mmu:17688/mmu:74769/mmu:14103/mmu:14859/mmu:14860/mmu:14102/mmu:12780/mmu:18710/mmu:170770/mmu:225884/mmu:18607/mmu:14869/mmu:17685	33	26	Top2a/Cdkn1a/Birc5/Brca1/Pmaip1/Apaf1/Mdm2/Gsto1/Gsta1/Casp3/Casp8/Cdkn2a/Slc31a1/Bax/Gstm6/Mgst2/Polh/Bak1/Gsta2/Msh6/Gsta3/Fas/Pik3r3/Bbc3/Gstp3/Gstp-ps	7	Akt3/Gm12992/Fasl/Gm4956/Abcc2/Pdpk1/Msh2
mmu03030	DNA replication	19/1689	43/8969	0.000117499878578493	0.00187999805725588	Mcm5/Pole/Mcm7/Mcm6/Mcm2/Mcm3/Rfc2/Prim1/Dna2/Lig1/Mcm4/Pole2/Fen1/Rnaseh2b/Rfc3/Prim2/Pcna/Rfc5/Pold3	Mcm5/Pole/Mcm7/Mcm6/Mcm2/Mcm3/Rfc2/Prim1/Dna2/Lig1/Mcm4/Pole2/Fen1/Rnaseh2b/Rfc3/Prim2/Pcna/Rfc5/Pold3	mmu:17218/mmu:18973/mmu:17220/mmu:17219/mmu:17216/mmu:17215/mmu:19718/mmu:19075/mmu:327762/mmu:16881/mmu:17217/mmu:18974/mmu:14156/mmu:67153/mmu:69263/mmu:19076/mmu:18538/mmu:72151/mmu:67967	19	19	Mcm5/Pole/Mcm7/Mcm6/Mcm2/Mcm3/Rfc2/Prim1/Dna2/Lig1/Mcm4/Pole2/Fen1/Rnaseh2b/Rfc3/Prim2/Pcna/Rfc5/Pold3	0
mmu05323	Rheumatoid arthritis	34/1689	98/8969	0.00013811973440341	0.00210468166709958	Cd80/Ccl5/Icam1/Tnfsf13b/Il6/Ccl12/H2-Oa/H2-Eb1/Cxcl5/H2-Ob/Ltb/H2-Aa/Atp6v1a/H2-Ab1/Cd28/Ccl2/Mmp3/Il11/Cd86/Il18/Atp6v1d/H2-DMb2/Itgal/Atp6v0e2/Jun/Atp6v0a2/Tgfb1/Fos/Ctla4/Tgfb3/Angpt1/Itgb2l/Flt1/Tcirg1	Cd80/Ccl5/Icam1/Tnfsf13b/Il6/Ccl12/H2-Oa/H2-Eb1/Cxcl5/H2-Ob/Ltb/H2-Aa/Atp6v1a/H2-Ab1/Cd28/Ccl2/Mmp3/Il11/Cd86/Il18/Atp6v1d/H2-DMb2/Itgal/Atp6v0e2/Jun/Atp6v0a2/Tgfb1/Fos/Ctla4/Tgfb3/Angpt1/Itgb2l/Flt1/Tcirg1	mmu:12519/mmu:20304/mmu:15894/mmu:24099/mmu:16193/mmu:20293/mmu:15001/mmu:14969/mmu:20311/mmu:15002/mmu:16994/mmu:14960/mmu:11964/mmu:14961/mmu:12487/mmu:20296/mmu:17392/mmu:16156/mmu:12524/mmu:16173/mmu:73834/mmu:15000/mmu:16408/mmu:76252/mmu:16476/mmu:21871/mmu:21803/mmu:14281/mmu:12477/mmu:21809/mmu:11600/mmu:16415/mmu:14254/mmu:27060	34	18	Cd80/Icam1/Tnfsf13b/Il6/Ccl12/Cxcl5/Atp6v1a/Ccl2/Mmp3/Il11/Il18/Atp6v1d/Jun/Atp6v0a2/Tgfb1/Fos/Flt1/Tcirg1	16	Ccl5/H2-Oa/H2-Eb1/H2-Ob/Ltb/H2-Aa/H2-Ab1/Cd28/Cd86/H2-DMb2/Itgal/Atp6v0e2/Ctla4/Tgfb3/Angpt1/Itgb2l
mmu04668	TNF signaling pathway	39/1689	118/8969	0.000152322912315007	0.00221560599730919	Vegfd/Ccl5/Casp7/Lif/Mlkl/Icam1/Ripk3/Il6/Casp3/Casp8/Ccl12/Mmp9/Cxcl5/Edn1/Ccl2/Mmp3/Nod2/Akt3/Creb3l4/Socs3/Nfkb1/Vcam1/Gm12992/Mapk12/Map2k3/Jun/Ptgs2/Tnfrsf1a/Fas/Nfkbia/Fos/Bcl3/Il18r1/Pik3r3/Mapk13/Creb3l1/Tnfaip3/Creb5/Mmp14	Vegfd/Ccl5/Casp7/Lif/Mlkl/Icam1/Ripk3/Il6/Casp3/Casp8/Ccl12/Mmp9/Cxcl5/Edn1/Ccl2/Mmp3/Nod2/Akt3/Creb3l4/Socs3/Nfkb1/Vcam1/Gm12992/Mapk12/Map2k3/Jun/Ptgs2/Tnfrsf1a/Fas/Nfkbia/Fos/Bcl3/Il18r1/Pik3r3/Mapk13/Creb3l1/Tnfaip3/Creb5/Mmp14	mmu:14205/mmu:20304/mmu:12369/mmu:16878/mmu:74568/mmu:15894/mmu:56532/mmu:16193/mmu:12367/mmu:12370/mmu:20293/mmu:17395/mmu:20311/mmu:13614/mmu:20296/mmu:17392/mmu:257632/mmu:23797/mmu:78284/mmu:12702/mmu:18033/mmu:22329/mmu:74769/mmu:29857/mmu:26397/mmu:16476/mmu:19225/mmu:21937/mmu:14102/mmu:18035/mmu:14281/mmu:12051/mmu:16182/mmu:18710/mmu:26415/mmu:26427/mmu:21929/mmu:231991/mmu:17387	39	32	Vegfd/Casp7/Lif/Mlkl/Icam1/Ripk3/Il6/Casp3/Casp8/Ccl12/Cxcl5/Edn1/Ccl2/Mmp3/Nod2/Creb3l4/Socs3/Nfkb1/Vcam1/Map2k3/Jun/Ptgs2/Tnfrsf1a/Fas/Fos/Bcl3/Il18r1/Pik3r3/Mapk13/Creb3l1/Creb5/Mmp14	7	Ccl5/Mmp9/Akt3/Gm12992/Mapk12/Nfkbia/Tnfaip3
mmu05163	Human cytomegalovirus infection	75/1689	270/8969	0.000175090093630274	0.00243603608529077	Cdkn1a/Ccl5/Mdm2/Ptger4/Il6/Casp3/Stat3/Casp8/Ccl12/Il1r1/Cgas/Pdia3/Cdkn2a/Cxcr2/Nras/Bax/H2-K2/Gm12844/Ptk2/E2f2/Tap1/Gng8/Ccl2/H2-M2/Akt3/Adcy5/H2-K1/Adcy4/E2f1/Itpr1/Ptger2/Creb3l4/Bak1/Egfr/Nfkb1/Gnao1/Sting1/Prkacb/Gm12992/H2-Q2/Ccr1/Hras/Mapk12/Calm1/Fasl/Gngt2/Ptgs2/Gng5/Cxcr4/Calr/H2-Q9/Il6ra/Tnfrsf1a/Gng13/Fas/Nfkbia/Cdk4/H2-D1/Gnb1/Tsc1/LOC118567841/Adcy2/Pik3r3/H2-Q5/LOC68395/H2-Q7/Ma…	Cdkn1a/Ccl5/Mdm2/Ptger4/Il6/Casp3/Stat3/Casp8/Ccl12/Il1r1/Cgas/Pdia3/Cdkn2a/Cxcr2/Nras/Bax/H2-K2/Gm12844/Ptk2/E2f2/Tap1/Gng8/Ccl2/H2-M2/Akt3/Adcy5/H2-K1/Adcy4/E2f1/Itpr1/Ptger2/Creb3l4/Bak1/Egfr/Nfkb1/Gnao1/Sting1/Prkacb/Gm12992/H2-Q2/Ccr1/Hras/Mapk12/Calm1/Fasl/Gngt2/Ptgs2/Gng5/Cxcr4/Calr/H2-Q9/Il6ra/Tnfrsf1a/Gng13/Fas/Nfkbia/Cdk4/H2-D1/Gnb1/Tsc1/LOC118567841/Adcy2/Pik3r3/H2-Q5/LOC68395/H2-Q7/Ma…	mmu:12575/mmu:20304/mmu:17246/mmu:19219/mmu:16193/mmu:12367/mmu:20848/mmu:12370/mmu:20293/mmu:16177/mmu:214763/mmu:14827/mmu:12578/mmu:12765/mmu:18176/mmu:12028/mmu:15007/mmu:11848/mmu:14083/mmu:242705/mmu:21354/mmu:14709/mmu:20296/mmu:14990/mmu:23797/mmu:224129/mmu:14972/mmu:104110/mmu:13555/mmu:16438/mmu:19217/mmu:78284/mmu:12018/mmu:13649/mmu:18033/mmu:14681/mmu:72512/mmu:18749/mmu:74769/mmu:1…	75	47	Cdkn1a/Mdm2/Ptger4/Il6/Casp3/Stat3/Casp8/Ccl12/Il1r1/Cgas/Pdia3/Cdkn2a/Cxcr2/Nras/Bax/Gm12844/Ptk2/E2f2/Tap1/Ccl2/Adcy4/E2f1/Ptger2/Creb3l4/Bak1/Egfr/Nfkb1/Sting1/Ccr1/Hras/Calm1/Gngt2/Ptgs2/Gng5/Calr/Il6ra/Tnfrsf1a/Fas/Cdk4/Gnb1/LOC118567841/Adcy2/Pik3r3/Mapk13/Cdk6/Creb3l1/Creb5	28	Ccl5/H2-K2/Gng8/H2-M2/Akt3/Adcy5/H2-K1/Itpr1/Gnao1/Prkacb/Gm12992/H2-Q2/Mapk12/Fasl/Cxcr4/H2-Q9/Gng13/Nfkbia/H2-D1/Tsc1/H2-Q5/LOC68395/H2-Q7/Plcb2/Adcy6/Itgb3/H2-M5/H2-Q4
mmu05410	Hypertrophic cardiomyopathy (HCM)	37/1689	111/8969	0.000183289123548425	0.00244385498064567	Igf1/Tpm4/Itgb4/Il6/Cacna2d2/Prkab2/Ryr2/Itga6/Edn1/Des/Itga2/Dmd/Ace/Itga9/Lama1/Sgcd/Tnnc1/Itgb8/Itgb7/Cacna2d4/Prkag3/Atp2a3/B230344G16Rik/Tnnt2/Itga7/Itga5/Itga2b/Prkaa2/Tgfb1/Atp2a2/Tgfb3/Itga4/Sgcg/Actb/Cacnb4/Itgb3/Cacng7	Igf1/Tpm4/Itgb4/Il6/Cacna2d2/Prkab2/Ryr2/Itga6/Edn1/Des/Itga2/Dmd/Ace/Itga9/Lama1/Sgcd/Tnnc1/Itgb8/Itgb7/Cacna2d4/Prkag3/Atp2a3/B230344G16Rik/Tnnt2/Itga7/Itga5/Itga2b/Prkaa2/Tgfb1/Atp2a2/Tgfb3/Itga4/Sgcg/Actb/Cacnb4/Itgb3/Cacng7	mmu:16000/mmu:326618/mmu:192897/mmu:16193/mmu:56808/mmu:108097/mmu:20191/mmu:16403/mmu:13614/mmu:13346/mmu:16398/mmu:13405/mmu:11421/mmu:104099/mmu:16772/mmu:24052/mmu:21924/mmu:320910/mmu:16421/mmu:319734/mmu:241113/mmu:53313/mmu:192897/mmu:21956/mmu:16404/mmu:16402/mmu:16399/mmu:108079/mmu:21803/mmu:11938/mmu:21809/mmu:16401/mmu:24053/mmu:11461/mmu:12298/mmu:16416/mmu:81904	37	19	Igf1/Tpm4/Itgb4/Il6/Itga6/Edn1/Itga2/Ace/Lama1/Tnnc1/Itgb8/Cacna2d4/Prkag3/B230344G16Rik/Itga5/Itga2b/Tgfb1/Itga4/Sgcg	18	Cacna2d2/Prkab2/Ryr2/Des/Dmd/Itga9/Sgcd/Itgb7/Atp2a3/Tnnt2/Itga7/Prkaa2/Atp2a2/Tgfb3/Actb/Cacnb4/Itgb3/Cacng7
mmu05140	Leishmaniasis	30/1689	86/8969	0.000300162386874992	0.0038420785519999	H2-Oa/H2-Eb1/H2-Ob/H2-Aa/H2-Ab1/Nos2/Gm6192/Fcgr1/Irak4/Itgam/Fcgr4/Ptpn6/H2-DMb2/Nfkb1/Mapk12/Ifngr2/Jun/Ptgs2/Tgfb1/Nfkbia/Fos/Tgfb3/Il12b/Itga4/Eef1a1/Gm5869/Mapk13/Fcgr3/Il4/Itgb2l	H2-Oa/H2-Eb1/H2-Ob/H2-Aa/H2-Ab1/Nos2/Gm6192/Fcgr1/Irak4/Itgam/Fcgr4/Ptpn6/H2-DMb2/Nfkb1/Mapk12/Ifngr2/Jun/Ptgs2/Tgfb1/Nfkbia/Fos/Tgfb3/Il12b/Itga4/Eef1a1/Gm5869/Mapk13/Fcgr3/Il4/Itgb2l	mmu:15001/mmu:14969/mmu:15002/mmu:14960/mmu:14961/mmu:18126/mmu:13627/mmu:14129/mmu:266632/mmu:16409/mmu:246256/mmu:15170/mmu:15000/mmu:18033/mmu:29857/mmu:15980/mmu:16476/mmu:19225/mmu:21803/mmu:18035/mmu:14281/mmu:21809/mmu:16160/mmu:16401/mmu:13627/mmu:13627/mmu:26415/mmu:14131/mmu:16189/mmu:16415	30	14	Fcgr1/Irak4/Itgam/Fcgr4/Ptpn6/Nfkb1/Ifngr2/Jun/Ptgs2/Tgfb1/Fos/Itga4/Mapk13/Fcgr3	16	H2-Oa/H2-Eb1/H2-Ob/H2-Aa/H2-Ab1/Nos2/Gm6192/H2-DMb2/Mapk12/Nfkbia/Tgfb3/Il12b/Eef1a1/Gm5869/Il4/Itgb2l
mmu05144	Malaria	23/1689	60/8969	0.000317637227800363	0.00390938126523524	Hbb-bt/Hba-a2/Hba-a1/Klrb1c/Hbb-bs/Icam1/Il6/Ccl12/Klrb1b/Selp/Ccl2/Il18/Csf3/Klrk1/Itgal/Vcam1/Klra4/Tgfb1/Thbs1/Tgfb3/Pecam1/Itgb2l/Klrb1a	Hbb-bt/Hba-a2/Hba-a1/Klrb1c/Hbb-bs/Icam1/Il6/Ccl12/Klrb1b/Selp/Ccl2/Il18/Csf3/Klrk1/Itgal/Vcam1/Klra4/Tgfb1/Thbs1/Tgfb3/Pecam1/Itgb2l/Klrb1a	mmu:100503605/mmu:110257/mmu:110257/mmu:17059/mmu:100503605/mmu:15894/mmu:16193/mmu:20293/mmu:80782/mmu:20344/mmu:20296/mmu:16173/mmu:12985/mmu:27007/mmu:16408/mmu:22329/mmu:16635/mmu:21803/mmu:21825/mmu:21809/mmu:18613/mmu:16415/mmu:17057	23	10	Icam1/Il6/Ccl12/Selp/Ccl2/Il18/Vcam1/Tgfb1/Thbs1/Pecam1	13	Hbb-bt/Hba-a2/Hba-a1/Klrb1c/Hbb-bs/Klrb1b/Csf3/Klrk1/Itgal/Klra4/Tgfb3/Itgb2l/Klrb1a
mmu05416	Viral myocarditis	36/1689	110/8969	0.000334071372810612	0.00395936441849614	Cd80/Icam1/Casp3/Casp8/H2-Oa/H2-Eb1/H2-Ob/Prf1/H2-Aa/H2-K2/H2-Ab1/Cd28/Dmd/Lama1/Sgcd/H2-M2/H2-K1/Cd86/Cd55/H2-DMb2/Itgal/H2-Q2/H2-Q9/H2-D1/LOC118567841/Sgcg/H2-Q5/LOC68395/H2-Q7/Cd55os/Actb/Eif4g3/H2-M5/Itgb2l/Abl1/H2-Q4	Cd80/Icam1/Casp3/Casp8/H2-Oa/H2-Eb1/H2-Ob/Prf1/H2-Aa/H2-K2/H2-Ab1/Cd28/Dmd/Lama1/Sgcd/H2-M2/H2-K1/Cd86/Cd55/H2-DMb2/Itgal/H2-Q2/H2-Q9/H2-D1/LOC118567841/Sgcg/H2-Q5/LOC68395/H2-Q7/Cd55os/Actb/Eif4g3/H2-M5/Itgb2l/Abl1/H2-Q4	mmu:12519/mmu:15894/mmu:12367/mmu:12370/mmu:15001/mmu:14969/mmu:15002/mmu:18646/mmu:14960/mmu:15007/mmu:14961/mmu:12487/mmu:13405/mmu:16772/mmu:24052/mmu:14990/mmu:14972/mmu:12524/mmu:13136/mmu:15000/mmu:16408/mmu:15013/mmu:110558/mmu:14964/mmu:100529082/mmu:24053/mmu:15018/mmu:15019/mmu:15018/mmu:13137/mmu:11461/mmu:230861/mmu:240095/mmu:16415/mmu:11350/mmu:15015	36	10	Cd80/Icam1/Casp3/Casp8/Lama1/Cd55/LOC118567841/Sgcg/Cd55os/Eif4g3	26	H2-Oa/H2-Eb1/H2-Ob/Prf1/H2-Aa/H2-K2/H2-Ab1/Cd28/Dmd/Sgcd/H2-M2/H2-K1/Cd86/H2-DMb2/Itgal/H2-Q2/H2-Q9/H2-D1/H2-Q5/LOC68395/H2-Q7/Actb/H2-M5/Itgb2l/Abl1/H2-Q4
mmu04625	C-type lectin receptor signaling pathway	38/1689	120/8969	0.000484540515306806	0.00526735154625659	Mdm2/Mras/Clec4d/Il6/Casp8/Clec4n/Il17d/Nras/Cd209a/Clec7a/Gm12844/Stat2/Ptpn11/Cd209f/Akt3/Itpr1/Cd209c/Nfkb1/Egr2/Gm12992/Ccl22/Ikbke/Hras/Mapk12/Calm1/Cd209d/Jun/Pak1/Ptgs2/Gm11201/Nfkbia/Bcl3/Il12b/Pik3r3/Mapk13/Syk/Clec4b1/Rras	Mdm2/Mras/Clec4d/Il6/Casp8/Clec4n/Il17d/Nras/Cd209a/Clec7a/Gm12844/Stat2/Ptpn11/Cd209f/Akt3/Itpr1/Cd209c/Nfkb1/Egr2/Gm12992/Ccl22/Ikbke/Hras/Mapk12/Calm1/Cd209d/Jun/Pak1/Ptgs2/Gm11201/Nfkbia/Bcl3/Il12b/Pik3r3/Mapk13/Syk/Clec4b1/Rras	mmu:17246/mmu:17532/mmu:17474/mmu:16193/mmu:12370/mmu:56620/mmu:239114/mmu:18176/mmu:170786/mmu:56644/mmu:11848/mmu:20847/mmu:19247/mmu:69142/mmu:23797/mmu:16438/mmu:170776/mmu:18033/mmu:13654/mmu:74769/mmu:20299/mmu:56489/mmu:15461/mmu:29857/mmu:12315/mmu:170779/mmu:16476/mmu:18479/mmu:19225/mmu:16706/mmu:18035/mmu:12051/mmu:16160/mmu:18710/mmu:26415/mmu:20963/mmu:69810/mmu:20130	38	23	Mdm2/Clec4d/Il6/Casp8/Clec4n/Nras/Gm12844/Stat2/Cd209f/Nfkb1/Egr2/Ikbke/Hras/Calm1/Cd209d/Jun/Pak1/Ptgs2/Gm11201/Bcl3/Pik3r3/Mapk13/Syk	15	Mras/Il17d/Cd209a/Clec7a/Ptpn11/Akt3/Itpr1/Cd209c/Gm12992/Ccl22/Mapk12/Nfkbia/Il12b/Clec4b1/Rras
mmu05142	Chagas disease (American trypanosomiasis)	36/1689	112/8969	0.000492427190961306	0.00526735154625659	Ccl5/Il6/Casp8/Ccl12/Bdkrb2/Gna15/Ace/Nos2/Ccl2/Irak4/Serpine1/Akt3/Cd3g/C1qb/Cd247/Nfkb1/Gnao1/Gm12992/Ppp2r2c/Mapk12/Fasl/Ifngr2/Jun/Calr/Tnfrsf1a/Gna14/Tgfb1/Fas/Nfkbia/Fos/Tgfb3/Il12b/Pik3r3/Ppp2r1b/Mapk13/Plcb2	Ccl5/Il6/Casp8/Ccl12/Bdkrb2/Gna15/Ace/Nos2/Ccl2/Irak4/Serpine1/Akt3/Cd3g/C1qb/Cd247/Nfkb1/Gnao1/Gm12992/Ppp2r2c/Mapk12/Fasl/Ifngr2/Jun/Calr/Tnfrsf1a/Gna14/Tgfb1/Fas/Nfkbia/Fos/Tgfb3/Il12b/Pik3r3/Ppp2r1b/Mapk13/Plcb2	mmu:20304/mmu:16193/mmu:12370/mmu:20293/mmu:12062/mmu:14676/mmu:11421/mmu:18126/mmu:20296/mmu:266632/mmu:18787/mmu:23797/mmu:12502/mmu:12260/mmu:12503/mmu:18033/mmu:14681/mmu:74769/mmu:269643/mmu:29857/mmu:14103/mmu:15980/mmu:16476/mmu:12317/mmu:21937/mmu:14675/mmu:21803/mmu:14102/mmu:18035/mmu:14281/mmu:21809/mmu:16160/mmu:18710/mmu:73699/mmu:26415/mmu:18796	36	22	Il6/Casp8/Ccl12/Bdkrb2/Gna15/Ace/Ccl2/Irak4/Serpine1/C1qb/Nfkb1/Ppp2r2c/Ifngr2/Jun/Calr/Tnfrsf1a/Tgfb1/Fas/Fos/Pik3r3/Ppp2r1b/Mapk13	14	Ccl5/Nos2/Akt3/Cd3g/Cd247/Gnao1/Gm12992/Mapk12/Fasl/Gna14/Nfkbia/Tgfb3/Il12b/Plcb2
mmu04612	Antigen processing and presentation	34/1689	104/8969	0.000493814207461556	0.00526735154625659	H2-Oa/Cd8a/Pdia3/H2-Eb1/H2-Ob/Lgmn/Ciita/Cd8b1/H2-Aa/Cd74/H2-K2/H2-Ab1/Canx/Tap1/H2-M2/Ctsb/H2-K1/H2-DMb2/Klrc1/Rfx5/Hspa1b/H2-Q2/Psme1/Ifi30/Calr/H2-Q9/Gm6210/H2-D1/LOC118567841/H2-Q5/LOC68395/H2-Q7/H2-M5/H2-Q4	H2-Oa/Cd8a/Pdia3/H2-Eb1/H2-Ob/Lgmn/Ciita/Cd8b1/H2-Aa/Cd74/H2-K2/H2-Ab1/Canx/Tap1/H2-M2/Ctsb/H2-K1/H2-DMb2/Klrc1/Rfx5/Hspa1b/H2-Q2/Psme1/Ifi30/Calr/H2-Q9/Gm6210/H2-D1/LOC118567841/H2-Q5/LOC68395/H2-Q7/H2-M5/H2-Q4	mmu:15001/mmu:12525/mmu:14827/mmu:14969/mmu:15002/mmu:19141/mmu:12265/mmu:12526/mmu:14960/mmu:16149/mmu:15007/mmu:14961/mmu:12330/mmu:21354/mmu:14990/mmu:13030/mmu:14972/mmu:15000/mmu:16641/mmu:53970/mmu:15511/mmu:15013/mmu:19186/mmu:65972/mmu:12317/mmu:110558/mmu:15481/mmu:14964/mmu:100529082/mmu:15018/mmu:15019/mmu:15018/mmu:240095/mmu:15015	34	12	Pdia3/Lgmn/Canx/Tap1/Ctsb/Rfx5/Hspa1b/Psme1/Ifi30/Calr/Gm6210/LOC118567841	22	H2-Oa/Cd8a/H2-Eb1/H2-Ob/Ciita/Cd8b1/H2-Aa/Cd74/H2-K2/H2-Ab1/H2-M2/H2-K1/H2-DMb2/Klrc1/H2-Q2/H2-Q9/H2-D1/H2-Q5/LOC68395/H2-Q7/H2-M5/H2-Q4
mmu04672	Intestinal immune network for IgA production	18/1689	44/8969	0.000561171110927713	0.00579273404828607	Cd80/Tnfsf13b/Il6/H2-Oa/H2-Eb1/H2-Ob/H2-Aa/H2-Ab1/Cd28/Pigr/Itgb7/Cd86/H2-DMb2/Cxcr4/Tgfb1/Icosl/Itga4/Il4	Cd80/Tnfsf13b/Il6/H2-Oa/H2-Eb1/H2-Ob/H2-Aa/H2-Ab1/Cd28/Pigr/Itgb7/Cd86/H2-DMb2/Cxcr4/Tgfb1/Icosl/Itga4/Il4	mmu:12519/mmu:24099/mmu:16193/mmu:15001/mmu:14969/mmu:15002/mmu:14960/mmu:14961/mmu:12487/mmu:18703/mmu:16421/mmu:12524/mmu:15000/mmu:12767/mmu:21803/mmu:50723/mmu:16401/mmu:16189	18	5	Cd80/Tnfsf13b/Il6/Tgfb1/Itga4	13	H2-Oa/H2-Eb1/H2-Ob/H2-Aa/H2-Ab1/Cd28/Pigr/Itgb7/Cd86/H2-DMb2/Cxcr4/Icosl/Il4
mmu05162	Measles	47/1689	159/8969	0.000643260849614838	0.00643260849614838	Apaf1/Oas2/Il6/Casp3/Ccne2/Stat3/Casp8/Il2rb/Msn/Bax/Ccne1/Cdkn1b/Cd28/Cd209a/Irak4/Stat2/Cd209f/Mx1/Akt3/Irf7/Fcgr2b/Oas1a/Cd209c/Bak1/Cd3g/Nfkb1/Gm12992/Hspa1b/Ikbke/Stat5a/Eif2ak2/Fasl/Cd209d/Jun/Fas/Nfkbia/Fos/Cdk4/Eif2s1/Gm6210/Il12b/Mavs/Pik3r3/Bbc3/Ifnar1/Cdk6/Tnfaip3	Apaf1/Oas2/Il6/Casp3/Ccne2/Stat3/Casp8/Il2rb/Msn/Bax/Ccne1/Cdkn1b/Cd28/Cd209a/Irak4/Stat2/Cd209f/Mx1/Akt3/Irf7/Fcgr2b/Oas1a/Cd209c/Bak1/Cd3g/Nfkb1/Gm12992/Hspa1b/Ikbke/Stat5a/Eif2ak2/Fasl/Cd209d/Jun/Fas/Nfkbia/Fos/Cdk4/Eif2s1/Gm6210/Il12b/Mavs/Pik3r3/Bbc3/Ifnar1/Cdk6/Tnfaip3	mmu:11783/mmu:246728/mmu:16193/mmu:12367/mmu:12448/mmu:20848/mmu:12370/mmu:16185/mmu:17698/mmu:12028/mmu:12447/mmu:12576/mmu:12487/mmu:170786/mmu:266632/mmu:20847/mmu:69142/mmu:17857/mmu:23797/mmu:54123/mmu:14130/mmu:246730/mmu:170776/mmu:12018/mmu:12502/mmu:18033/mmu:74769/mmu:15511/mmu:56489/mmu:20850/mmu:19106/mmu:14103/mmu:170779/mmu:16476/mmu:14102/mmu:18035/mmu:14281/mmu:12567/mmu:13665/mmu…	47	34	Apaf1/Oas2/Il6/Casp3/Ccne2/Stat3/Casp8/Msn/Bax/Ccne1/Irak4/Stat2/Cd209f/Mx1/Irf7/Fcgr2b/Oas1a/Bak1/Nfkb1/Hspa1b/Ikbke/Stat5a/Eif2ak2/Cd209d/Jun/Fas/Fos/Cdk4/Eif2s1/Gm6210/Pik3r3/Bbc3/Ifnar1/Cdk6	13	Il2rb/Cdkn1b/Cd28/Cd209a/Akt3/Cd209c/Cd3g/Gm12992/Fasl/Nfkbia/Il12b/Mavs/Tnfaip3
mmu05414	Dilated cardiomyopathy (DCM)	36/1689	114/8969	0.000714008558482414	0.0065416450190646	Igf1/Tpm4/Itgb4/Cacna2d2/Ryr2/Itga6/Des/Itga2/Dmd/Itga9/Lama1/Sgcd/Tnnc1/Itgb8/Itgb7/Adcy5/Adcy4/Cacna2d4/Atp2a3/B230344G16Rik/Tnnt2/Prkacb/Itga7/Itga5/Itga2b/Tgfb1/Atp2a2/Tgfb3/Adcy2/Itga4/Sgcg/Actb/Cacnb4/Adcy6/Itgb3/Cacng7	Igf1/Tpm4/Itgb4/Cacna2d2/Ryr2/Itga6/Des/Itga2/Dmd/Itga9/Lama1/Sgcd/Tnnc1/Itgb8/Itgb7/Adcy5/Adcy4/Cacna2d4/Atp2a3/B230344G16Rik/Tnnt2/Prkacb/Itga7/Itga5/Itga2b/Tgfb1/Atp2a2/Tgfb3/Adcy2/Itga4/Sgcg/Actb/Cacnb4/Adcy6/Itgb3/Cacng7	mmu:16000/mmu:326618/mmu:192897/mmu:56808/mmu:20191/mmu:16403/mmu:13346/mmu:16398/mmu:13405/mmu:104099/mmu:16772/mmu:24052/mmu:21924/mmu:320910/mmu:16421/mmu:224129/mmu:104110/mmu:319734/mmu:53313/mmu:192897/mmu:21956/mmu:18749/mmu:16404/mmu:16402/mmu:16399/mmu:21803/mmu:11938/mmu:21809/mmu:210044/mmu:16401/mmu:24053/mmu:11461/mmu:12298/mmu:11512/mmu:16416/mmu:81904	36	17	Igf1/Tpm4/Itgb4/Itga6/Itga2/Lama1/Tnnc1/Itgb8/Adcy4/Cacna2d4/B230344G16Rik/Itga5/Itga2b/Tgfb1/Adcy2/Itga4/Sgcg	19	Cacna2d2/Ryr2/Des/Dmd/Itga9/Sgcd/Itgb7/Adcy5/Atp2a3/Tnnt2/Prkacb/Itga7/Atp2a2/Tgfb3/Actb/Cacnb4/Adcy6/Itgb3/Cacng7
mmu05222	Small cell lung cancer	35/1689	110/8969	0.000721722143174932	0.0065416450190646	Cdkn1a/Cks2/Apaf1/Polk/Casp3/Ccne2/Skp2/Cks1b/Itga6/Bax/Ccne1/Cdkn1b/Itga2/Ptk2/Nos2/E2f2/Lama1/Akt3/E2f1/Traf4/Col4a6/Bak1/Nfkb1/Gm12992/Col4a4/Ptgs2/Itga2b/Nfkbia/Cdk4/Lamb1/Pik3r3/Lamc1/Lamc2/Cdk6/Rarb	Cdkn1a/Cks2/Apaf1/Polk/Casp3/Ccne2/Skp2/Cks1b/Itga6/Bax/Ccne1/Cdkn1b/Itga2/Ptk2/Nos2/E2f2/Lama1/Akt3/E2f1/Traf4/Col4a6/Bak1/Nfkb1/Gm12992/Col4a4/Ptgs2/Itga2b/Nfkbia/Cdk4/Lamb1/Pik3r3/Lamc1/Lamc2/Cdk6/Rarb	mmu:12575/mmu:66197/mmu:11783/mmu:27015/mmu:12367/mmu:12448/mmu:27401/mmu:54124/mmu:16403/mmu:12028/mmu:12447/mmu:12576/mmu:16398/mmu:14083/mmu:18126/mmu:242705/mmu:16772/mmu:23797/mmu:13555/mmu:22032/mmu:94216/mmu:12018/mmu:18033/mmu:74769/mmu:12829/mmu:19225/mmu:16399/mmu:18035/mmu:12567/mmu:16777/mmu:18710/mmu:226519/mmu:16782/mmu:12571/mmu:218772	35	27	Cdkn1a/Cks2/Apaf1/Polk/Casp3/Ccne2/Skp2/Cks1b/Itga6/Bax/Ccne1/Itga2/Ptk2/E2f2/Lama1/E2f1/Traf4/Bak1/Nfkb1/Ptgs2/Itga2b/Cdk4/Lamb1/Pik3r3/Lamc1/Lamc2/Cdk6	8	Cdkn1b/Nos2/Akt3/Col4a6/Gm12992/Col4a4/Nfkbia/Rarb
mmu05205	Proteoglycans in cancer	63/1689	229/8969	0.000739441382199878	0.0065416450190646	Cdkn1a/Cd44/Igf1/Mdm2/Mras/Hpse/Wnt4/Casp3/Wnt10b/Stat3/Hif1a/Erbb4/Mmp9/Hoxd10/Mmp2/Msn/Nras/Gpc3/Itga2/Flnb/Gm12844/Ptk2/Ptpn11/Tfap4/Wnt9a/Akt3/Fzd8/Iqgap1/Col1a1/Itpr1/Col1a2/Ptpn6/Flna/Fzd2/Egfr/Igf1r/Ppp1r12b/Prkacb/Gm12992/Ppp1r12a/Vav3/Hras/Mapk12/Fasl/Itga5/Pak1/Wnt10a/Tgfb1/Fas/Thbs1/Eif4b/Il12b/Pik3r3/Wnt2/Lum/Gm16861/Mapk13/Actb/Vav2/Pdpk1/Itgb3/Ddx5/Rras	Cdkn1a/Cd44/Igf1/Mdm2/Mras/Hpse/Wnt4/Casp3/Wnt10b/Stat3/Hif1a/Erbb4/Mmp9/Hoxd10/Mmp2/Msn/Nras/Gpc3/Itga2/Flnb/Gm12844/Ptk2/Ptpn11/Tfap4/Wnt9a/Akt3/Fzd8/Iqgap1/Col1a1/Itpr1/Col1a2/Ptpn6/Flna/Fzd2/Egfr/Igf1r/Ppp1r12b/Prkacb/Gm12992/Ppp1r12a/Vav3/Hras/Mapk12/Fasl/Itga5/Pak1/Wnt10a/Tgfb1/Fas/Thbs1/Eif4b/Il12b/Pik3r3/Wnt2/Lum/Gm16861/Mapk13/Actb/Vav2/Pdpk1/Itgb3/Ddx5/Rras	mmu:12575/mmu:12505/mmu:16000/mmu:17246/mmu:17532/mmu:15442/mmu:22417/mmu:12367/mmu:22410/mmu:20848/mmu:15251/mmu:13869/mmu:17395/mmu:15430/mmu:17390/mmu:17698/mmu:18176/mmu:14734/mmu:16398/mmu:286940/mmu:11848/mmu:14083/mmu:19247/mmu:83383/mmu:216795/mmu:23797/mmu:14370/mmu:29875/mmu:12842/mmu:16438/mmu:12843/mmu:15170/mmu:192176/mmu:57265/mmu:13649/mmu:16001/mmu:329251/mmu:18749/mmu:74769/mmu:1…	63	33	Cdkn1a/Cd44/Igf1/Mdm2/Hpse/Wnt4/Casp3/Stat3/Hif1a/Mmp2/Msn/Nras/Itga2/Flnb/Gm12844/Ptk2/Iqgap1/Col1a1/Col1a2/Ptpn6/Egfr/Vav3/Hras/Itga5/Pak1/Wnt10a/Tgfb1/Fas/Thbs1/Pik3r3/Wnt2/Lum/Mapk13	30	Mras/Wnt10b/Erbb4/Mmp9/Hoxd10/Gpc3/Ptpn11/Tfap4/Wnt9a/Akt3/Fzd8/Itpr1/Flna/Fzd2/Igf1r/Ppp1r12b/Prkacb/Gm12992/Ppp1r12a/Mapk12/Fasl/Eif4b/Il12b/Gm16861/Actb/Vav2/Pdpk1/Itgb3/Ddx5/Rras
mmu04926	Relaxin signaling pathway	42/1689	139/8969	0.000749344069053507	0.0065416450190646	Vegfd/Mmp9/Gna15/Mmp2/Col3a1/Nras/Edn1/Nos2/Gng8/Vegfb/Akt3/Adcy5/Adcy4/Rln1/Col4a6/Col1a1/Col1a2/Creb3l4/Acta2/Egfr/Nfkb1/Gnao1/Prkacb/Gm12992/Hras/Col4a4/Mapk12/Gngt2/Jun/Gng5/Gng13/Tgfb1/Nfkbia/Fos/Gnb1/Adcy2/Pik3r3/Mapk13/Plcb2/Adcy6/Creb3l1/Creb5	Vegfd/Mmp9/Gna15/Mmp2/Col3a1/Nras/Edn1/Nos2/Gng8/Vegfb/Akt3/Adcy5/Adcy4/Rln1/Col4a6/Col1a1/Col1a2/Creb3l4/Acta2/Egfr/Nfkb1/Gnao1/Prkacb/Gm12992/Hras/Col4a4/Mapk12/Gngt2/Jun/Gng5/Gng13/Tgfb1/Nfkbia/Fos/Gnb1/Adcy2/Pik3r3/Mapk13/Plcb2/Adcy6/Creb3l1/Creb5	mmu:14205/mmu:17395/mmu:14676/mmu:17390/mmu:12825/mmu:18176/mmu:13614/mmu:18126/mmu:14709/mmu:22340/mmu:23797/mmu:224129/mmu:104110/mmu:19773/mmu:94216/mmu:12842/mmu:12843/mmu:78284/mmu:11475/mmu:13649/mmu:18033/mmu:14681/mmu:18749/mmu:74769/mmu:15461/mmu:12829/mmu:29857/mmu:14710/mmu:16476/mmu:14707/mmu:64337/mmu:21803/mmu:18035/mmu:14281/mmu:14688/mmu:210044/mmu:18710/mmu:26415/mmu:18796/mmu:11…	42	25	Vegfd/Gna15/Mmp2/Col3a1/Nras/Edn1/Adcy4/Rln1/Col1a1/Col1a2/Creb3l4/Egfr/Nfkb1/Hras/Gngt2/Jun/Gng5/Tgfb1/Fos/Gnb1/Adcy2/Pik3r3/Mapk13/Creb3l1/Creb5	17	Mmp9/Nos2/Gng8/Vegfb/Akt3/Adcy5/Col4a6/Acta2/Gnao1/Prkacb/Gm12992/Col4a4/Mapk12/Gng13/Nfkbia/Plcb2/Adcy6
mmu05164	Influenza A	54/1689	190/8969	0.000756377705329344	0.0065416450190646	Tnfrsf10b/Ccl5/Apaf1/Kpna2/Pml/Il33/Icam1/Oas2/Il6/Casp3/Casp8/Ccl12/H2-Oa/H2-Eb1/H2-Ob/Tpsb2/Ciita/Bax/H2-Aa/H2-Ab1/Ccl2/Irak4/Stat2/Mx1/Akt3/Irf7/Il18/Tmprss4/Oas1a/H2-DMb2/Socs3/Bak1/Nfkb1/Tlr3/Gm12992/Ikbke/Eif2ak2/Gm10259/Fasl/Ifngr2/Rnasel/Tnfrsf1a/Fas/Nfkbia/Gm3571/Cdk4/Eif2s1/Il12b/Mavs/Pik3r3/Actb/Ifnar1/Cdk6/Slc25a4	Tnfrsf10b/Ccl5/Apaf1/Kpna2/Pml/Il33/Icam1/Oas2/Il6/Casp3/Casp8/Ccl12/H2-Oa/H2-Eb1/H2-Ob/Tpsb2/Ciita/Bax/H2-Aa/H2-Ab1/Ccl2/Irak4/Stat2/Mx1/Akt3/Irf7/Il18/Tmprss4/Oas1a/H2-DMb2/Socs3/Bak1/Nfkb1/Tlr3/Gm12992/Ikbke/Eif2ak2/Gm10259/Fasl/Ifngr2/Rnasel/Tnfrsf1a/Fas/Nfkbia/Gm3571/Cdk4/Eif2s1/Il12b/Mavs/Pik3r3/Actb/Ifnar1/Cdk6/Slc25a4	mmu:21933/mmu:20304/mmu:11783/mmu:16647/mmu:18854/mmu:77125/mmu:15894/mmu:246728/mmu:16193/mmu:12367/mmu:12370/mmu:20293/mmu:15001/mmu:14969/mmu:15002/mmu:17229/mmu:12265/mmu:12028/mmu:14960/mmu:14961/mmu:20296/mmu:266632/mmu:20847/mmu:17857/mmu:23797/mmu:54123/mmu:16173/mmu:214523/mmu:246730/mmu:15000/mmu:12702/mmu:12018/mmu:18033/mmu:142980/mmu:74769/mmu:56489/mmu:19106/mmu:16647/mmu:14103/mmu:…	54	36	Tnfrsf10b/Apaf1/Kpna2/Pml/Il33/Icam1/Oas2/Il6/Casp3/Casp8/Ccl12/Bax/Ccl2/Irak4/Stat2/Mx1/Irf7/Il18/Tmprss4/Oas1a/Socs3/Bak1/Nfkb1/Tlr3/Ikbke/Eif2ak2/Gm10259/Ifngr2/Rnasel/Tnfrsf1a/Fas/Cdk4/Eif2s1/Pik3r3/Ifnar1/Cdk6	18	Ccl5/H2-Oa/H2-Eb1/H2-Ob/Tpsb2/Ciita/H2-Aa/H2-Ab1/Akt3/H2-DMb2/Gm12992/Fasl/Nfkbia/Gm3571/Il12b/Mavs/Actb/Slc25a4
mmu04931	Insulin resistance	36/1689	116/8969	0.00101914926961773	0.00858230963888618	Rps6ka2/Il6/Stat3/Prkab2/Slc27a3/Pygb/Ppara/Ptpn11/Acacb/Akt3/Slc2a4/Slc27a1/Prkag3/Creb3l4/Socs3/Rps6ka1/Mlxip/Nfkb1/Gm12992/Gm36117/Prkaa2/Tnfrsf1a/Ppp1r3d/Nfkbia/Gys1/Pik3r3/Ppp1r3c/Insr/Ppargc1b/Pdpk1/Ppp1r3a/Creb3l1/Irs2/Creb5/Gfpt2/Srebf1	Rps6ka2/Il6/Stat3/Prkab2/Slc27a3/Pygb/Ppara/Ptpn11/Acacb/Akt3/Slc2a4/Slc27a1/Prkag3/Creb3l4/Socs3/Rps6ka1/Mlxip/Nfkb1/Gm12992/Gm36117/Prkaa2/Tnfrsf1a/Ppp1r3d/Nfkbia/Gys1/Pik3r3/Ppp1r3c/Insr/Ppargc1b/Pdpk1/Ppp1r3a/Creb3l1/Irs2/Creb5/Gfpt2/Srebf1	mmu:20112/mmu:16193/mmu:20848/mmu:108097/mmu:26568/mmu:110078/mmu:19013/mmu:19247/mmu:100705/mmu:23797/mmu:20528/mmu:26457/mmu:241113/mmu:78284/mmu:12702/mmu:20111/mmu:208104/mmu:18033/mmu:74769/mmu:20112/mmu:108079/mmu:21937/mmu:228966/mmu:18035/mmu:14936/mmu:18710/mmu:53412/mmu:16337/mmu:170826/mmu:18607/mmu:140491/mmu:26427/mmu:384783/mmu:231991/mmu:14584/mmu:20787	36	15	Il6/Stat3/Slc27a3/Prkag3/Creb3l4/Socs3/Rps6ka1/Nfkb1/Tnfrsf1a/Gys1/Pik3r3/Ppp1r3a/Creb3l1/Creb5/Gfpt2	21	Rps6ka2/Prkab2/Pygb/Ppara/Ptpn11/Acacb/Akt3/Slc2a4/Slc27a1/Mlxip/Gm12992/Gm36117/Prkaa2/Ppp1r3d/Nfkbia/Ppp1r3c/Insr/Ppargc1b/Pdpk1/Irs2/Srebf1
mmu01522	Endocrine resistance	32/1689	102/8969	0.00155315175411174	0.0126417428346798	Cdkn1a/Igf1/Mdm2/Mmp9/Mmp2/Cdkn2a/Nras/Bax/Cdkn2c/Cdkn1b/Ptk2/E2f2/Notch1/Akt3/Adcy5/Adcy4/E2f1/Notch2/Egfr/Igf1r/Prkacb/Gm12992/Hras/Mapk12/Jun/Fos/Cdk4/Adcy2/Pik3r3/Jag2/Mapk13/Adcy6	Cdkn1a/Igf1/Mdm2/Mmp9/Mmp2/Cdkn2a/Nras/Bax/Cdkn2c/Cdkn1b/Ptk2/E2f2/Notch1/Akt3/Adcy5/Adcy4/E2f1/Notch2/Egfr/Igf1r/Prkacb/Gm12992/Hras/Mapk12/Jun/Fos/Cdk4/Adcy2/Pik3r3/Jag2/Mapk13/Adcy6	mmu:12575/mmu:16000/mmu:17246/mmu:17395/mmu:17390/mmu:12578/mmu:18176/mmu:12028/mmu:12580/mmu:12576/mmu:14083/mmu:242705/mmu:18128/mmu:23797/mmu:224129/mmu:104110/mmu:13555/mmu:18129/mmu:13649/mmu:16001/mmu:18749/mmu:74769/mmu:15461/mmu:29857/mmu:16476/mmu:14281/mmu:12567/mmu:210044/mmu:18710/mmu:16450/mmu:26415/mmu:11512	32	21	Cdkn1a/Igf1/Mdm2/Mmp2/Cdkn2a/Nras/Bax/Cdkn2c/Ptk2/E2f2/Notch1/Adcy4/E2f1/Egfr/Hras/Jun/Fos/Cdk4/Adcy2/Pik3r3/Mapk13	11	Mmp9/Cdkn1b/Akt3/Adcy5/Notch2/Igf1r/Prkacb/Gm12992/Mapk12/Jag2/Adcy6
mmu00533	Glycosaminoglycan biosynthesis - keratan sulfate	8/1689	14/8969	0.00158021785433497	0.0126417428346798	Chst2/St3gal1/Chst5/Chst4/Chst1/B4galt1/B3gnt7/Fut8	Chst2/St3gal1/Chst5/Chst4/Chst1/B4galt1/B3gnt7/Fut8	mmu:54371/mmu:20442/mmu:56773/mmu:26887/mmu:76969/mmu:14595/mmu:227327/mmu:53618	8	3	St3gal1/B4galt1/Fut8	5	Chst2/Chst5/Chst4/Chst1/B3gnt7
mmu04610	Complement and coagulation cascades	27/1689	84/8969	0.00237526124515172	0.0185386243524037	Masp1/Vsig4/Pros1/Bdkrb1/C4b/Plat/Cfb/Procr/Bdkrb2/Clu/Cfi/Serpine1/Itgam/C6/F2r/Cd55/F7/C1qb/C3ar1/C5ar1/F13a1/Vwf/Cd55os/Serpind1/Hc/Proc/Itgb2l	Masp1/Vsig4/Pros1/Bdkrb1/C4b/Plat/Cfb/Procr/Bdkrb2/Clu/Cfi/Serpine1/Itgam/C6/F2r/Cd55/F7/C1qb/C3ar1/C5ar1/F13a1/Vwf/Cd55os/Serpind1/Hc/Proc/Itgb2l	mmu:17174/mmu:278180/mmu:19128/mmu:12061/mmu:12268/mmu:18791/mmu:14962/mmu:19124/mmu:12062/mmu:12759/mmu:12630/mmu:18787/mmu:16409/mmu:12274/mmu:14062/mmu:13136/mmu:14068/mmu:12260/mmu:12267/mmu:12273/mmu:74145/mmu:22371/mmu:13137/mmu:15160/mmu:15139/mmu:19123/mmu:16415	27	25	Masp1/Vsig4/Pros1/Bdkrb1/C4b/Plat/Cfb/Procr/Bdkrb2/Clu/Cfi/Serpine1/Itgam/C6/F2r/Cd55/F7/C1qb/C3ar1/C5ar1/F13a1/Vwf/Cd55os/Hc/Proc	2	Serpind1/Itgb2l
mmu04620	Toll-like receptor signaling pathway	29/1689	93/8969	0.00278760283057469	0.0212388787091405	Cd80/Ccl5/Il6/Casp8/Spp1/Irak4/Akt3/Cd86/Irf7/Nfkb1/Tlr3/Lbp/Gm12992/Ikbke/Mapk12/Map2k3/Jun/Ly96/Nfkbia/Fos/Cxcl9/Il12b/Tlr1/Tirap/Pik3r3/Mapk13/Tlr5/Ifnar1/Tlr8	Cd80/Ccl5/Il6/Casp8/Spp1/Irak4/Akt3/Cd86/Irf7/Nfkb1/Tlr3/Lbp/Gm12992/Ikbke/Mapk12/Map2k3/Jun/Ly96/Nfkbia/Fos/Cxcl9/Il12b/Tlr1/Tirap/Pik3r3/Mapk13/Tlr5/Ifnar1/Tlr8	mmu:12519/mmu:20304/mmu:16193/mmu:12370/mmu:20750/mmu:266632/mmu:23797/mmu:12524/mmu:54123/mmu:18033/mmu:142980/mmu:16803/mmu:74769/mmu:56489/mmu:29857/mmu:26397/mmu:16476/mmu:17087/mmu:18035/mmu:14281/mmu:17329/mmu:16160/mmu:21897/mmu:117149/mmu:18710/mmu:26415/mmu:53791/mmu:15975/mmu:170744	29	21	Cd80/Il6/Casp8/Spp1/Irak4/Irf7/Nfkb1/Tlr3/Lbp/Ikbke/Map2k3/Jun/Ly96/Fos/Tlr1/Tirap/Pik3r3/Mapk13/Tlr5/Ifnar1/Tlr8	8	Ccl5/Akt3/Cd86/Gm12992/Mapk12/Nfkbia/Cxcl9/Il12b
mmu05412	Arrhythmogenic right ventricular cardiomyopathy (ARVC)	30/1689	98/8969	0.00324664783262713	0.0241611001497833	Itgb4/Cacna2d2/Gja1/Ryr2/Itga6/Des/Itga2/Ctnna3/Dmd/Itga9/Lama1/Sgcd/Itgb8/Itgb7/Cacna2d4/Dsp/Atp2a3/B230344G16Rik/Itga7/Itga5/Itga2b/Atp2a2/Ctnna2/Itga4/Jup/Sgcg/Actb/Cacnb4/Itgb3/Cacng7	Itgb4/Cacna2d2/Gja1/Ryr2/Itga6/Des/Itga2/Ctnna3/Dmd/Itga9/Lama1/Sgcd/Itgb8/Itgb7/Cacna2d4/Dsp/Atp2a3/B230344G16Rik/Itga7/Itga5/Itga2b/Atp2a2/Ctnna2/Itga4/Jup/Sgcg/Actb/Cacnb4/Itgb3/Cacng7	mmu:192897/mmu:56808/mmu:14609/mmu:20191/mmu:16403/mmu:13346/mmu:16398/mmu:216033/mmu:13405/mmu:104099/mmu:16772/mmu:24052/mmu:320910/mmu:16421/mmu:319734/mmu:109620/mmu:53313/mmu:192897/mmu:16404/mmu:16402/mmu:16399/mmu:11938/mmu:12386/mmu:16401/mmu:16480/mmu:24053/mmu:11461/mmu:12298/mmu:16416/mmu:81904	30	15	Itgb4/Gja1/Itga6/Itga2/Lama1/Itgb8/Cacna2d4/Dsp/B230344G16Rik/Itga5/Itga2b/Ctnna2/Itga4/Jup/Sgcg	15	Cacna2d2/Ryr2/Des/Ctnna3/Dmd/Itga9/Sgcd/Itgb7/Atp2a3/Itga7/Atp2a2/Actb/Cacnb4/Itgb3/Cacng7
mmu04061	Viral protein interaction with cytokine and cytokine receptor	28/1689	90/8969	0.00338934386784443	0.0243548268329704	Tnfrsf10b/Ccl8/Ccl5/Ccl7/Il6/Ccl12/Il2rb/Cxcl5/Cxcr2/Xcr1/Ccl2/Ccl9/Ccl6/Ackr4/Il18/Xcl1/Il20rb/Ccl21a/Ccr7/Ccl22/Ccr1/Cxcr4/Il6ra/Tnfrsf1a/Cxcl9/Il18r1/Ccl24/Il20ra	Tnfrsf10b/Ccl8/Ccl5/Ccl7/Il6/Ccl12/Il2rb/Cxcl5/Cxcr2/Xcr1/Ccl2/Ccl9/Ccl6/Ackr4/Il18/Xcl1/Il20rb/Ccl21a/Ccr7/Ccl22/Ccr1/Cxcr4/Il6ra/Tnfrsf1a/Cxcl9/Il18r1/Ccl24/Il20ra	mmu:21933/mmu:20307/mmu:20304/mmu:20306/mmu:16193/mmu:20293/mmu:16185/mmu:20311/mmu:12765/mmu:23832/mmu:20296/mmu:20308/mmu:20305/mmu:252837/mmu:16173/mmu:16963/mmu:213208/mmu:100504362/mmu:12775/mmu:20299/mmu:12768/mmu:12767/mmu:16194/mmu:21937/mmu:17329/mmu:16182/mmu:56221/mmu:237313	28	17	Tnfrsf10b/Ccl8/Ccl7/Il6/Ccl12/Cxcl5/Cxcr2/Ccl2/Ccl9/Ccl6/Il18/Il20rb/Ccr1/Il6ra/Tnfrsf1a/Il18r1/Il20ra	11	Ccl5/Il2rb/Xcr1/Ackr4/Xcl1/Ccl21a/Ccr7/Ccl22/Cxcr4/Cxcl9/Ccl24
mmu04114	Oocyte meiosis	41/1689	145/8969	0.00342489752338646	0.0243548268329704	Ccnb1/Bub1/Cdc20/Cdk1/Cdc25c/Ccnb2/Sgo1/Espl1/Aurka/Igf1/Mad2l1/Rps6ka2/Ccne2/Ccne1/Plk1/Rec8/Ppp2r5d/Pttg1/Adcy5/Adcy4/Mad1l1/Itpr1/Smc1b/Cpeb3/Rps6ka1/Fbxo5/Igf1r/Pgr/Cdc16/Prkacb/Gm36117/Mapk12/Calm1/Adcy2/Ppp2r1b/Anapc7/Mapk13/Pkmyt1/Adcy6/Rbx1/Ywhae	Ccnb1/Bub1/Cdc20/Cdk1/Cdc25c/Ccnb2/Sgo1/Espl1/Aurka/Igf1/Mad2l1/Rps6ka2/Ccne2/Ccne1/Plk1/Rec8/Ppp2r5d/Pttg1/Adcy5/Adcy4/Mad1l1/Itpr1/Smc1b/Cpeb3/Rps6ka1/Fbxo5/Igf1r/Pgr/Cdc16/Prkacb/Gm36117/Mapk12/Calm1/Adcy2/Ppp2r1b/Anapc7/Mapk13/Pkmyt1/Adcy6/Rbx1/Ywhae	mmu:268697/mmu:12235/mmu:107995/mmu:12534/mmu:12532/mmu:12442/mmu:72415/mmu:105988/mmu:20878/mmu:16000/mmu:56150/mmu:20112/mmu:12448/mmu:12447/mmu:18817/mmu:56739/mmu:21770/mmu:30939/mmu:224129/mmu:104110/mmu:17120/mmu:16438/mmu:140557/mmu:208922/mmu:20111/mmu:67141/mmu:16001/mmu:18667/mmu:69957/mmu:18749/mmu:20112/mmu:29857/mmu:12315/mmu:210044/mmu:73699/mmu:56317/mmu:26415/mmu:268930/mmu:11512/…	41	30	Ccnb1/Bub1/Cdc20/Cdk1/Cdc25c/Ccnb2/Sgo1/Espl1/Aurka/Igf1/Mad2l1/Ccne2/Ccne1/Plk1/Rec8/Ppp2r5d/Adcy4/Mad1l1/Smc1b/Rps6ka1/Fbxo5/Pgr/Cdc16/Calm1/Adcy2/Ppp2r1b/Mapk13/Pkmyt1/Rbx1/Ywhae	11	Rps6ka2/Pttg1/Adcy5/Itpr1/Cpeb3/Igf1r/Prkacb/Gm36117/Mapk12/Anapc7/Adcy6
mmu05152	Tuberculosis	52/1689	194/8969	0.00373055013541154	0.0259516531159064	Apaf1/Il6/Casp3/Casp8/H2-Oa/H2-Eb1/H2-Ob/Ciita/Bax/H2-Aa/Cd74/H2-Ab1/Cd209a/Clec7a/Gm12844/Nos2/Lamp2/Fcgr1/Irak4/Cd209f/Itgam/Nod2/Akt3/Il18/Fcgr2b/Fcgr4/Rab5b/Hspd1-ps4/Cd209c/H2-DMb2/Nfkb1/Lbp/Rfx5/Mapk12/Calm1/Cd209d/Ifngr2/Atp6v0a2/Mrc1/Tnfrsf1a/Tgfb1/Gm11201/Tgfb3/Il12b/Tlr1/Tirap/Mapk13/Syk/Fcgr3/Ripk2/Itgb2l/Tcirg1	Apaf1/Il6/Casp3/Casp8/H2-Oa/H2-Eb1/H2-Ob/Ciita/Bax/H2-Aa/Cd74/H2-Ab1/Cd209a/Clec7a/Gm12844/Nos2/Lamp2/Fcgr1/Irak4/Cd209f/Itgam/Nod2/Akt3/Il18/Fcgr2b/Fcgr4/Rab5b/Hspd1-ps4/Cd209c/H2-DMb2/Nfkb1/Lbp/Rfx5/Mapk12/Calm1/Cd209d/Ifngr2/Atp6v0a2/Mrc1/Tnfrsf1a/Tgfb1/Gm11201/Tgfb3/Il12b/Tlr1/Tirap/Mapk13/Syk/Fcgr3/Ripk2/Itgb2l/Tcirg1	mmu:11783/mmu:16193/mmu:12367/mmu:12370/mmu:15001/mmu:14969/mmu:15002/mmu:12265/mmu:12028/mmu:14960/mmu:16149/mmu:14961/mmu:170786/mmu:56644/mmu:11848/mmu:18126/mmu:16784/mmu:14129/mmu:266632/mmu:69142/mmu:16409/mmu:257632/mmu:23797/mmu:16173/mmu:14130/mmu:246256/mmu:19344/mmu:15510/mmu:170776/mmu:15000/mmu:18033/mmu:16803/mmu:53970/mmu:29857/mmu:12315/mmu:170779/mmu:15980/mmu:21871/mmu:17533/mmu…	52	33	Apaf1/Il6/Casp3/Casp8/Bax/Gm12844/Lamp2/Fcgr1/Irak4/Cd209f/Itgam/Nod2/Il18/Fcgr2b/Fcgr4/Hspd1-ps4/Nfkb1/Lbp/Rfx5/Calm1/Cd209d/Ifngr2/Atp6v0a2/Mrc1/Tnfrsf1a/Tgfb1/Gm11201/Tlr1/Tirap/Mapk13/Syk/Fcgr3/Tcirg1	19	H2-Oa/H2-Eb1/H2-Ob/Ciita/H2-Aa/Cd74/H2-Ab1/Cd209a/Clec7a/Nos2/Akt3/Rab5b/Cd209c/H2-DMb2/Mapk12/Tgfb3/Il12b/Ripk2/Itgb2l
mmu04630	JAK-STAT signaling pathway	42/1689	151/8969	0.00426283829829452	0.0287258708856843	Cdkn1a/Lif/Osmr/Il7/Il6/Stat3/Il2rb/Il17d/Aox3/Stat2/Ptpn11/Il7r/Il21r/Il11/Akt3/Il13ra1/Il13ra2/Csf3/Lepr/Ptpn6/Socs3/Il20rb/Egfr/Socs2/Gm12992/Hras/Stat5a/Ifngr2/Il6ra/Il3ra/Il11ra1/Il12b/Pik3r3/Il9r/Il20ra/Ifnar1/Fhl1/Mcl1/Il4/Ptpn2/Socs6/Aox1	Cdkn1a/Lif/Osmr/Il7/Il6/Stat3/Il2rb/Il17d/Aox3/Stat2/Ptpn11/Il7r/Il21r/Il11/Akt3/Il13ra1/Il13ra2/Csf3/Lepr/Ptpn6/Socs3/Il20rb/Egfr/Socs2/Gm12992/Hras/Stat5a/Ifngr2/Il6ra/Il3ra/Il11ra1/Il12b/Pik3r3/Il9r/Il20ra/Ifnar1/Fhl1/Mcl1/Il4/Ptpn2/Socs6/Aox1	mmu:12575/mmu:16878/mmu:18414/mmu:16196/mmu:16193/mmu:20848/mmu:16185/mmu:239114/mmu:71724/mmu:20847/mmu:19247/mmu:16197/mmu:60504/mmu:16156/mmu:23797/mmu:16164/mmu:16165/mmu:12985/mmu:16847/mmu:15170/mmu:12702/mmu:213208/mmu:13649/mmu:216233/mmu:74769/mmu:15461/mmu:20850/mmu:15980/mmu:16194/mmu:16188/mmu:16157/mmu:16160/mmu:18710/mmu:16199/mmu:237313/mmu:15975/mmu:14199/mmu:17210/mmu:16189/mmu:1…	42	26	Cdkn1a/Lif/Osmr/Il7/Il6/Stat3/Stat2/Il21r/Il11/Il13ra1/Il13ra2/Ptpn6/Socs3/Il20rb/Egfr/Socs2/Hras/Stat5a/Ifngr2/Il6ra/Il3ra/Pik3r3/Il20ra/Ifnar1/Mcl1/Ptpn2	16	Il2rb/Il17d/Aox3/Ptpn11/Il7r/Akt3/Csf3/Lepr/Gm12992/Il11ra1/Il12b/Il9r/Fhl1/Il4/Socs6/Aox1
mmu05321	Inflammatory bowel disease (IBD)	21/1689	63/8969	0.00430888063285265	0.0287258708856843	Il6/Stat3/H2-Oa/H2-Eb1/H2-Ob/H2-Aa/H2-Ab1/Il21r/Nod2/Il18/H2-DMb2/Tbx21/Nfkb1/Ifngr2/Jun/Tgfb1/Tgfb3/Il12b/Il18r1/Tlr5/Il4	Il6/Stat3/H2-Oa/H2-Eb1/H2-Ob/H2-Aa/H2-Ab1/Il21r/Nod2/Il18/H2-DMb2/Tbx21/Nfkb1/Ifngr2/Jun/Tgfb1/Tgfb3/Il12b/Il18r1/Tlr5/Il4	mmu:16193/mmu:20848/mmu:15001/mmu:14969/mmu:15002/mmu:14960/mmu:14961/mmu:60504/mmu:257632/mmu:16173/mmu:15000/mmu:57765/mmu:18033/mmu:15980/mmu:16476/mmu:21803/mmu:21809/mmu:16160/mmu:16182/mmu:53791/mmu:16189	21	11	Il6/Stat3/Il21r/Nod2/Il18/Nfkb1/Ifngr2/Jun/Tgfb1/Il18r1/Tlr5	10	H2-Oa/H2-Eb1/H2-Ob/H2-Aa/H2-Ab1/H2-DMb2/Tbx21/Tgfb3/Il12b/Il4
mmu03460	Fanconi anemia pathway	20/1689	60/8969	0.005271060632347	0.034298753996049	Rad51/Brca1/Brip1/Ube2t/Eme1/Fanci/Polk/Blm/Fanca/Cenps/Palb2/Polh/Rev1/Rmi2/Brca2/Rad51c/Top3b/Fance/Atrip-trex1/Slx4	Rad51/Brca1/Brip1/Ube2t/Eme1/Fanci/Polk/Blm/Fanca/Cenps/Palb2/Polh/Rev1/Rmi2/Brca2/Rad51c/Top3b/Fance/Atrip-trex1/Slx4	mmu:19361/mmu:12189/mmu:237911/mmu:67196/mmu:268465/mmu:208836/mmu:27015/mmu:12144/mmu:14087/mmu:69928/mmu:233826/mmu:80905/mmu:56210/mmu:223970/mmu:12190/mmu:114714/mmu:21976/mmu:72775/mmu:235610/mmu:52864	20	18	Rad51/Brca1/Brip1/Ube2t/Eme1/Fanci/Polk/Blm/Fanca/Cenps/Palb2/Polh/Rev1/Rmi2/Brca2/Rad51c/Top3b/Slx4	2	Fance/Atrip-trex1
mmu05145	Toxoplasmosis	37/1689	131/8969	0.00536127035049219	0.034298753996049	Casp3/Tlr11/Stat3/Casp8/H2-Oa/H2-Eb1/H2-Ob/Itga6/Ciita/H2-Aa/H2-Ab1/Nos2/Alox5/Lama1/Irak4/Akt3/H2-DMb2/Nfkb1/Gnao1/Hspa1b/Mapk12/Map2k3/Ifngr2/Ly96/Tnfrsf1a/Tgfb1/Nfkbia/Tgfb3/Gm6210/Il12b/Lamb1/Pik3cg/Lamc1/Mapk13/Gm38880/Lamc2/Pdpk1	Casp3/Tlr11/Stat3/Casp8/H2-Oa/H2-Eb1/H2-Ob/Itga6/Ciita/H2-Aa/H2-Ab1/Nos2/Alox5/Lama1/Irak4/Akt3/H2-DMb2/Nfkb1/Gnao1/Hspa1b/Mapk12/Map2k3/Ifngr2/Ly96/Tnfrsf1a/Tgfb1/Nfkbia/Tgfb3/Gm6210/Il12b/Lamb1/Pik3cg/Lamc1/Mapk13/Gm38880/Lamc2/Pdpk1	mmu:12367/mmu:239081/mmu:20848/mmu:12370/mmu:15001/mmu:14969/mmu:15002/mmu:16403/mmu:12265/mmu:14960/mmu:14961/mmu:18126/mmu:11689/mmu:16772/mmu:266632/mmu:23797/mmu:15000/mmu:18033/mmu:14681/mmu:15511/mmu:29857/mmu:26397/mmu:15980/mmu:17087/mmu:21937/mmu:21803/mmu:18035/mmu:21809/mmu:15481/mmu:16160/mmu:16777/mmu:30955/mmu:226519/mmu:26415/mmu:11689/mmu:16782/mmu:18607	37	21	Casp3/Stat3/Casp8/Itga6/Alox5/Lama1/Irak4/Nfkb1/Hspa1b/Map2k3/Ifngr2/Ly96/Tnfrsf1a/Tgfb1/Gm6210/Lamb1/Pik3cg/Lamc1/Mapk13/Gm38880/Lamc2	16	Tlr11/H2-Oa/H2-Eb1/H2-Ob/Ciita/H2-Aa/H2-Ab1/Nos2/Akt3/H2-DMb2/Gnao1/Mapk12/Nfkbia/Tgfb3/Il12b/Pdpk1
mmu04218	Cellular senescence	57/1689	220/8969	0.00546636391812031	0.034298753996049	Ccnb1/Foxm1/Ccna2/Cdkn1a/Cdk1/Ccnb2/Mdm2/Chek1/Mras/Rbl1/Il6/Ccne2/Chek2/Cdkn2a/Nras/Ccne1/H2-K2/E2f2/Serpine1/H2-M2/Akt3/H2-K1/Sqstm1/Rbl2/E2f1/Lin52/Itpr1/Mybl2/Igfbp3/Nfkb1/Gm12992/H2-Q2/Ets1/Hras/Lin9/Mapk12/Map2k3/Calm1/Capn2/H2-Q9/Tgfb1/Cdk4/Tgfb3/H2-D1/Tsc1/LOC118567841/Rad1/Pik3r3/H2-Q5/LOC68395/H2-Q7/Mapk13/Cdk6/H2-M5/Slc25a4/Rras/H2-Q4	Ccnb1/Foxm1/Ccna2/Cdkn1a/Cdk1/Ccnb2/Mdm2/Chek1/Mras/Rbl1/Il6/Ccne2/Chek2/Cdkn2a/Nras/Ccne1/H2-K2/E2f2/Serpine1/H2-M2/Akt3/H2-K1/Sqstm1/Rbl2/E2f1/Lin52/Itpr1/Mybl2/Igfbp3/Nfkb1/Gm12992/H2-Q2/Ets1/Hras/Lin9/Mapk12/Map2k3/Calm1/Capn2/H2-Q9/Tgfb1/Cdk4/Tgfb3/H2-D1/Tsc1/LOC118567841/Rad1/Pik3r3/H2-Q5/LOC68395/H2-Q7/Mapk13/Cdk6/H2-M5/Slc25a4/Rras/H2-Q4	mmu:268697/mmu:14235/mmu:12428/mmu:12575/mmu:12534/mmu:12442/mmu:17246/mmu:12649/mmu:17532/mmu:19650/mmu:16193/mmu:12448/mmu:50883/mmu:12578/mmu:18176/mmu:12447/mmu:15007/mmu:242705/mmu:18787/mmu:14990/mmu:23797/mmu:14972/mmu:18412/mmu:19651/mmu:13555/mmu:217708/mmu:16438/mmu:17865/mmu:16009/mmu:18033/mmu:74769/mmu:15013/mmu:23871/mmu:15461/mmu:72568/mmu:29857/mmu:26397/mmu:12315/mmu:12334/mmu:11…	57	32	Ccnb1/Foxm1/Ccna2/Cdkn1a/Cdk1/Ccnb2/Mdm2/Chek1/Rbl1/Il6/Ccne2/Chek2/Cdkn2a/Nras/Ccne1/E2f2/Serpine1/E2f1/Mybl2/Nfkb1/Ets1/Hras/Lin9/Map2k3/Calm1/Capn2/Tgfb1/Cdk4/LOC118567841/Pik3r3/Mapk13/Cdk6	25	Mras/H2-K2/H2-M2/Akt3/H2-K1/Sqstm1/Rbl2/Lin52/Itpr1/Igfbp3/Gm12992/H2-Q2/Mapk12/H2-Q9/Tgfb3/H2-D1/Tsc1/Rad1/H2-Q5/LOC68395/H2-Q7/H2-M5/Slc25a4/Rras/H2-Q4
mmu05167	Kaposi sarcoma-associated herpesvirus infection	61/1689	239/8969	0.00591488949368568	0.0363993199611427	Cdkn1a/Icam1/Gabarapl1/Il6/Casp3/Stat3/Casp8/Hif1a/Nras/Bax/H2-K2/E2f2/Gng8/Stat2/H2-M2/Akt3/H2-K1/Cd86/E2f1/Irf7/Lyn/Itpr1/Bak1/Nfkb1/Tlr3/Gm12992/H2-Q2/Ikbke/Ccr1/Hras/Mapk12/Eif2ak2/Calm1/Gngt2/Gm11808/Jun/Ptgs2/Gng5/H2-Q9/Tnfrsf1a/Gng13/Fas/Nfkbia/Fos/Atg14/Cdk4/H2-D1/Gnb1/LOC118567841/Pik3r3/Pik3cg/H2-Q5/LOC68395/H2-Q7/Mapk13/Syk/Cd200r1/Ifnar1/Cdk6/H2-M5/H2-Q4	Cdkn1a/Icam1/Gabarapl1/Il6/Casp3/Stat3/Casp8/Hif1a/Nras/Bax/H2-K2/E2f2/Gng8/Stat2/H2-M2/Akt3/H2-K1/Cd86/E2f1/Irf7/Lyn/Itpr1/Bak1/Nfkb1/Tlr3/Gm12992/H2-Q2/Ikbke/Ccr1/Hras/Mapk12/Eif2ak2/Calm1/Gngt2/Gm11808/Jun/Ptgs2/Gng5/H2-Q9/Tnfrsf1a/Gng13/Fas/Nfkbia/Fos/Atg14/Cdk4/H2-D1/Gnb1/LOC118567841/Pik3r3/Pik3cg/H2-Q5/LOC68395/H2-Q7/Mapk13/Syk/Cd200r1/Ifnar1/Cdk6/H2-M5/H2-Q4	mmu:12575/mmu:15894/mmu:57436/mmu:16193/mmu:12367/mmu:20848/mmu:12370/mmu:15251/mmu:18176/mmu:12028/mmu:15007/mmu:242705/mmu:14709/mmu:20847/mmu:14990/mmu:23797/mmu:14972/mmu:12524/mmu:13555/mmu:54123/mmu:17096/mmu:16438/mmu:12018/mmu:18033/mmu:142980/mmu:74769/mmu:15013/mmu:56489/mmu:12768/mmu:15461/mmu:29857/mmu:19106/mmu:12315/mmu:14710/mmu:22186/mmu:16476/mmu:19225/mmu:14707/mmu:110558/mmu:21…	61	39	Cdkn1a/Icam1/Il6/Casp3/Stat3/Casp8/Hif1a/Nras/Bax/E2f2/Stat2/E2f1/Irf7/Lyn/Bak1/Nfkb1/Tlr3/Ikbke/Ccr1/Hras/Eif2ak2/Calm1/Gngt2/Jun/Ptgs2/Gng5/Tnfrsf1a/Fas/Fos/Cdk4/Gnb1/LOC118567841/Pik3r3/Pik3cg/Mapk13/Syk/Cd200r1/Ifnar1/Cdk6	22	Gabarapl1/H2-K2/Gng8/H2-M2/Akt3/H2-K1/Cd86/Itpr1/Gm12992/H2-Q2/Mapk12/Gm11808/H2-Q9/Gng13/Nfkbia/Atg14/H2-D1/H2-Q5/LOC68395/H2-Q7/H2-M5/H2-Q4
mmu05219	Bladder cancer	15/1689	42/8969	0.0073364063398655	0.0442952835614521	Cdkn1a/Mdm2/Mmp9/Mmp2/Cdkn2a/Nras/E2f2/E2f1/Egfr/Hras/Fgfr3/Cdk4/Thbs1/Gm9917/Cdh1	Cdkn1a/Mdm2/Mmp9/Mmp2/Cdkn2a/Nras/E2f2/E2f1/Egfr/Hras/Fgfr3/Cdk4/Thbs1/Gm9917/Cdh1	mmu:12575/mmu:17246/mmu:17395/mmu:17390/mmu:12578/mmu:18176/mmu:242705/mmu:13555/mmu:13649/mmu:15461/mmu:14184/mmu:12567/mmu:21825/mmu:56289/mmu:12550	15	13	Cdkn1a/Mdm2/Mmp2/Cdkn2a/Nras/E2f2/E2f1/Egfr/Hras/Cdk4/Thbs1/Gm9917/Cdh1	2	Mmp9/Fgfr3
mmu04510	Focal adhesion	59/1689	233/8969	0.00800315551009077	0.0474261067264638	Vegfd/Igf1/Col2a1/Itgb4/Rasgrf1/Itga6/Spp1/Mylk2/Itga2/Flnb/Gm12844/Ptk2/Itga9/Lama1/Myl7/Itgb8/Col6a1/Itgb7/Vegfb/Akt3/Col4a6/Ibsp/Col1a1/Col1a2/Myl9/Col6a2/Flna/Col6a6/Egfr/B230344G16Rik/Igf1r/Ppp1r12b/Gm12992/Ppp1r12a/Vav3/Hras/Col4a4/Reln/Jun/Itga7/Itga5/Pak1/Capn2/Itga2b/Thbs1/Lamb1/Pik3r3/Itga4/Tnc/Lamc1/Vwf/Actb/Lamc2/Vav2/Pdpk1/Itgb3/Tln1/Flt1/Mylk	Vegfd/Igf1/Col2a1/Itgb4/Rasgrf1/Itga6/Spp1/Mylk2/Itga2/Flnb/Gm12844/Ptk2/Itga9/Lama1/Myl7/Itgb8/Col6a1/Itgb7/Vegfb/Akt3/Col4a6/Ibsp/Col1a1/Col1a2/Myl9/Col6a2/Flna/Col6a6/Egfr/B230344G16Rik/Igf1r/Ppp1r12b/Gm12992/Ppp1r12a/Vav3/Hras/Col4a4/Reln/Jun/Itga7/Itga5/Pak1/Capn2/Itga2b/Thbs1/Lamb1/Pik3r3/Itga4/Tnc/Lamc1/Vwf/Actb/Lamc2/Vav2/Pdpk1/Itgb3/Tln1/Flt1/Mylk	mmu:14205/mmu:16000/mmu:12824/mmu:192897/mmu:19417/mmu:16403/mmu:20750/mmu:228785/mmu:16398/mmu:286940/mmu:11848/mmu:14083/mmu:104099/mmu:16772/mmu:17898/mmu:320910/mmu:12833/mmu:16421/mmu:22340/mmu:23797/mmu:94216/mmu:15891/mmu:12842/mmu:12843/mmu:98932/mmu:12834/mmu:192176/mmu:245026/mmu:13649/mmu:192897/mmu:16001/mmu:329251/mmu:74769/mmu:17931/mmu:57257/mmu:15461/mmu:12829/mmu:19699/mmu:16476/…	59	35	Vegfd/Igf1/Col2a1/Itgb4/Itga6/Spp1/Itga2/Flnb/Gm12844/Ptk2/Lama1/Itgb8/Col6a1/Ibsp/Col1a1/Col1a2/Col6a2/Egfr/B230344G16Rik/Vav3/Hras/Jun/Itga5/Pak1/Capn2/Itga2b/Thbs1/Lamb1/Pik3r3/Itga4/Tnc/Lamc1/Vwf/Lamc2/Flt1	24	Rasgrf1/Mylk2/Itga9/Myl7/Itgb7/Vegfb/Akt3/Col4a6/Myl9/Flna/Col6a6/Igf1r/Ppp1r12b/Gm12992/Ppp1r12a/Col4a4/Reln/Itga7/Actb/Vav2/Pdpk1/Itgb3/Tln1/Mylk
