# Supplementary material for: Molecular Profiling of Inflammatory Processes in a Mouse Model of IC/BPS: From the Complete Transcriptome to Major Sex-Related Histological Features of the Urinary Bladder
Source: Int J Mol Sci. 2023 Mar 17;24(6):5758. doi: 10.3390/ijms24065758 (PMC10058956; doi:10.3390/ijms24065758)
Supplement: Supplementary file 1 [file ijms-24-05758-s001.zip › Supplementary Table S5_CYP_micevsCtrl_mice.all_GOenrich_significant.xls]

Category	GOID	Description	GeneRatio	BgRatio	pvalue	padj	geneID	geneName	Count	Up	Up_Gene_id	Down	Down_Gene_id
BP	GO:0006260	DNA replication	24/1465	53/7841	7.89918681228506e-06	0.00453413323025163	Mcm10/Mcm5/Pole/Mcm7/Mcm6/Mcm2/Mcm3/Cdc45/Blm/Rrm1/Polq/Rfc2/Prim1/Tipin/Mcm4/Pole2/Gmnn/Rfc3/Prim2/Pcna/Rfc5/Orc6/Pold3/Slx4	Mcm10/Mcm5/Pole/Mcm7/Mcm6/Mcm2/Mcm3/Cdc45/Blm/Rrm1/Polq/Rfc2/Prim1/Tipin/Mcm4/Pole2/Gmnn/Rfc3/Prim2/Pcna/Rfc5/Orc6/Pold3/Slx4	24	24	Mcm10/Mcm5/Pole/Mcm7/Mcm6/Mcm2/Mcm3/Cdc45/Blm/Rrm1/Polq/Rfc2/Prim1/Tipin/Mcm4/Pole2/Gmnn/Rfc3/Prim2/Pcna/Rfc5/Orc6/Pold3/Slx4	0
BP	GO:0006955	immune response	45/1465	145/7841	0.000209256746688255	0.0418681665553232	Ccl8/Ccl5/Lif/Ccl7/Il7/Tnfsf13b/Il6/Azgp1/Ccl12/H2-Oa/Procr/H2-Eb1/Cxcl5/H2-Ob/Ltb/H2-Aa/Cd74/H2-K2/H2-Ab1/Mill2/Ccl2/Ccl9/H2-M2/Ccl6/H2-K1/Csf3/H2-DMb2/Enpp3/Xcl1/Ccl21a/Sting1/Ccl22/H2-Q2/Fasl/H2-Q9/Cxcl9/H2-D1/H2-Q5/LOC68395/H2-Q7/Ccl24/Mr1/Enpp2/Il4/H2-Q4	Ccl8/Ccl5/Lif/Ccl7/Il7/Tnfsf13b/Il6/Azgp1/Ccl12/H2-Oa/Procr/H2-Eb1/Cxcl5/H2-Ob/Ltb/H2-Aa/Cd74/H2-K2/H2-Ab1/Mill2/Ccl2/Ccl9/H2-M2/Ccl6/H2-K1/Csf3/H2-DMb2/Enpp3/Xcl1/Ccl21a/Sting1/Ccl22/H2-Q2/Fasl/H2-Q9/Cxcl9/H2-D1/H2-Q5/LOC68395/H2-Q7/Ccl24/Mr1/Enpp2/Il4/H2-Q4	45	16	Ccl8/Lif/Ccl7/Il7/Tnfsf13b/Il6/Azgp1/Ccl12/Procr/Cxcl5/Ccl2/Ccl9/Ccl6/Sting1/Mr1/Enpp2	29	Ccl5/H2-Oa/H2-Eb1/H2-Ob/Ltb/H2-Aa/Cd74/H2-K2/H2-Ab1/Mill2/H2-M2/H2-K1/Csf3/H2-DMb2/Enpp3/Xcl1/Ccl21a/Ccl22/H2-Q2/Fasl/H2-Q9/Cxcl9/H2-D1/H2-Q5/LOC68395/H2-Q7/Ccl24/Il4/H2-Q4
BP	GO:0019882	antigen processing and presentation	9/1465	14/7841	0.000218823170149773	0.0418681665553232	H2-Oa/H2-Eb1/H2-Ob/H2-Aa/Cd74/H2-Ab1/H2-DMb2/H2-Q2/H2-D1	H2-Oa/H2-Eb1/H2-Ob/H2-Aa/Cd74/H2-Ab1/H2-DMb2/H2-Q2/H2-D1	9	0		9	H2-Oa/H2-Eb1/H2-Ob/H2-Aa/Cd74/H2-Ab1/H2-DMb2/H2-Q2/H2-D1
CC	GO:0005576	extracellular region	99/886	336/5016	2.48025024122251e-08	3.79478286907044e-06	Cd109/Ccl8/Ccl5/Stc2/Lif/Ccl7/Wfdc17/Pros1/Apol7c/Edn3/Igf1/Gas6/Il1rn/Sostdc1/C4b/Il7/Wnt4/Apol7a/Adm/Plat/Il6/Gm8221/Wnt10b/Wfikkn2/Ccl12/Mmp19/Adamts20/Mmp9/Cxcl5/Mmp2/Adamts15/Il17d/Tube1/Mmp10/Apold1/Wfdc1/Edn1/Retnla/Chit1/Dkk2/Cck/Ccl2/Adamts17/Calcb/Htra3/Mmp3/Col18a1/Bglap/Ccl9/Adamts12/Bglap2/Sct/Wnt9a/Adamts14/Adamts10/Ccl6/Stc1/Rln1/Il18/Ibsp/Wfdc15b/Csf3/Prrg4/Mtcl1/Nppc/Igfbp3/Xcl1/…	Cd109/Ccl8/Ccl5/Stc2/Lif/Ccl7/Wfdc17/Pros1/Apol7c/Edn3/Igf1/Gas6/Il1rn/Sostdc1/C4b/Il7/Wnt4/Apol7a/Adm/Plat/Il6/Gm8221/Wnt10b/Wfikkn2/Ccl12/Mmp19/Adamts20/Mmp9/Cxcl5/Mmp2/Adamts15/Il17d/Tube1/Mmp10/Apold1/Wfdc1/Edn1/Retnla/Chit1/Dkk2/Cck/Ccl2/Adamts17/Calcb/Htra3/Mmp3/Col18a1/Bglap/Ccl9/Adamts12/Bglap2/Sct/Wnt9a/Adamts14/Adamts10/Ccl6/Stc1/Rln1/Il18/Ibsp/Wfdc15b/Csf3/Prrg4/Mtcl1/Nppc/Igfbp3/Xcl1/…	99	66	Cd109/Ccl8/Lif/Ccl7/Wfdc17/Pros1/Igf1/Gas6/Il1rn/Sostdc1/C4b/Il7/Wnt4/Apol7a/Adm/Plat/Il6/Ccl12/Mmp19/Adamts20/Cxcl5/Mmp2/Tube1/Mmp10/Apold1/Edn1/Chit1/Dkk2/Ccl2/Calcb/Mmp3/Col18a1/Bglap/Ccl9/Adamts12/Bglap2/Sct/Adamts14/Ccl6/Rln1/Il18/Ibsp/Prrg4/Nppc/F7/Insl6/Adamts1/Adamts5/Igfbp7/Bglap3/Wnt10a/Htra1/Mmp12/Thbs1/Adamts4/AI182371/Igfbp5/Wnt2/Alb/Apol9b/Mmp27/Hc/Proc/Nts/Edn2/Mmp14	33	Ccl5/Stc2/Apol7c/Edn3/Gm8221/Wnt10b/Wfikkn2/Mmp9/Adamts15/Il17d/Wfdc1/Retnla/Cck/Adamts17/Htra3/Wnt9a/Adamts10/Stc1/Wfdc15b/Csf3/Mtcl1/Igfbp3/Xcl1/Zpbp/Igfbp6/Defb1/Ccl21a/Hgfac/Ccl22/Cxcl9/Ccl24/Il4/Igfbp2
CC	GO:0005581	collagen trimer	10/886	19/5016	0.000556297569060679	0.0425567640331419	Col11a1/Col2a1/Col5a2/Col3a1/Col24a1/Col4a6/Col1a1/Col1a2/Col4a4/Gm52743	Col11a1/Col2a1/Col5a2/Col3a1/Col24a1/Col4a6/Col1a1/Col1a2/Col4a4/Gm52743	10	8	Col11a1/Col2a1/Col5a2/Col3a1/Col24a1/Col1a1/Col1a2/Gm52743	2	Col4a6/Col4a4
MF	GO:0005509	calcium ion binding	102/2259	379/12160	3.25977929549036e-05	0.00559284355899287	Anxa8/Dsg3/Pros1/Gas6/Anxa10/Efcab11/Ncald/Anxa1/Smoc2/Sparcl1/Cdh24/Cdh22/Pcdhb9/Adgrl4/S100a11/Efemp1/Hpcal1/Npnt/Plch1/Efcab2/Fbn1/Ltbp4/Cd93/Gm7665/Kcnip2/Chp2/Canx/Edem1/Myl7/Notch1/Lrp8/Tnnc1/Padi3/Guca1b/Bglap/Cabp1/Bglap2/Crtac1/Anxa2/Nid2/Casq2/Ltbp1/Fat3/Pls1/Clstn2/Cetn4/Nell1/Efhd2/Kcnip1/Pcdh12/Notch2/Prrg4/Myl9/Pcdh7/Sparc/Scube3/Gm19786/Cib1/Anxa9/Pcdhgc5/F7/Pcdh10/Pcdh15/Pcdhb7/An…	Anxa8/Dsg3/Pros1/Gas6/Anxa10/Efcab11/Ncald/Anxa1/Smoc2/Sparcl1/Cdh24/Cdh22/Pcdhb9/Adgrl4/S100a11/Efemp1/Hpcal1/Npnt/Plch1/Efcab2/Fbn1/Ltbp4/Cd93/Gm7665/Kcnip2/Chp2/Canx/Edem1/Myl7/Notch1/Lrp8/Tnnc1/Padi3/Guca1b/Bglap/Cabp1/Bglap2/Crtac1/Anxa2/Nid2/Casq2/Ltbp1/Fat3/Pls1/Clstn2/Cetn4/Nell1/Efhd2/Kcnip1/Pcdh12/Notch2/Prrg4/Myl9/Pcdh7/Sparc/Scube3/Gm19786/Cib1/Anxa9/Pcdhgc5/F7/Pcdh10/Pcdh15/Pcdhb7/An…	102	66	Anxa8/Dsg3/Pros1/Gas6/Anxa10/Efcab11/Anxa1/Cdh24/Pcdhb9/Adgrl4/S100a11/Efemp1/Hpcal1/Npnt/Plch1/Fbn1/Cd93/Gm7665/Canx/Edem1/Notch1/Lrp8/Tnnc1/Padi3/Bglap/Cabp1/Bglap2/Crtac1/Anxa2/Nid2/Pls1/Cetn4/Pcdh12/Prrg4/Pcdh7/Sparc/Scube3/Gm19786/Cib1/Pcdhgc5/F7/Pcdh10/Pcdhb7/Anxa3/Calm1/Efemp2/Pcdhgc4/Capn2/Pcdhb5/Bglap3/Ltbp2/Calr/Thbs1/Gpd2/Clgn/Pcdhb11/Pcdh1/Dsc3/Cdh1/Gm52482/Gm12854/Proc/Sri/Cdh3/Padi1…	36	Ncald/Smoc2/Sparcl1/Cdh22/Efcab2/Ltbp4/Kcnip2/Chp2/Myl7/Guca1b/Casq2/Ltbp1/Fat3/Clstn2/Nell1/Efhd2/Kcnip1/Notch2/Myl9/Anxa9/Pcdh15/Spock1/Spock2/Myl6/Spock3/Egfl6/Cabp7/Lrp2/Plcb2/P4htm/Ppp2r3d/Gm10080/Slc25a23/Creld1/Cdh9/Pcdhga2
MF	GO:0008017	microtubule binding	26/2259	64/12160	3.31919499050022e-05	0.00559284355899287	Kif18b/Cenpe/Kif11/Kif2c/Kifc1/Kif4/Kif22/Kif15/Ska1/Kif20b/Kifc5b/Kif20a/Kif23/Kif18a/Kif1a/Kif17/Kif14/Kif24/Kif3b/Ska2/Gm52438/Kifc2/Kifc3/Kif9/Kif1b/Kif5a	Kif18b/Cenpe/Kif11/Kif2c/Kifc1/Kif4/Kif22/Kif15/Ska1/Kif20b/Kifc5b/Kif20a/Kif23/Kif18a/Kif1a/Kif17/Kif14/Kif24/Kif3b/Ska2/Gm52438/Kifc2/Kifc3/Kif9/Kif1b/Kif5a	26	21	Kif18b/Cenpe/Kif11/Kif2c/Kifc1/Kif4/Kif22/Kif15/Ska1/Kif20b/Kifc5b/Kif20a/Kif23/Kif18a/Kif17/Kif14/Kif24/Kif3b/Ska2/Gm52438/Kif9	5	Kif1a/Kifc2/Kifc3/Kif1b/Kif5a
MF	GO:0015631	tubulin binding	26/2259	70/12160	0.000194612327777354	0.0218614514869894	Kif18b/Cenpe/Kif11/Kif2c/Kifc1/Kif4/Kif22/Kif15/Ska1/Kif20b/Kifc5b/Kif20a/Kif23/Kif18a/Kif1a/Kif17/Kif14/Kif24/Kif3b/Ska2/Gm52438/Kifc2/Kifc3/Kif9/Kif1b/Kif5a	Kif18b/Cenpe/Kif11/Kif2c/Kifc1/Kif4/Kif22/Kif15/Ska1/Kif20b/Kifc5b/Kif20a/Kif23/Kif18a/Kif1a/Kif17/Kif14/Kif24/Kif3b/Ska2/Gm52438/Kifc2/Kifc3/Kif9/Kif1b/Kif5a	26	21	Kif18b/Cenpe/Kif11/Kif2c/Kifc1/Kif4/Kif22/Kif15/Ska1/Kif20b/Kifc5b/Kif20a/Kif23/Kif18a/Kif17/Kif14/Kif24/Kif3b/Ska2/Gm52438/Kif9	5	Kif1a/Kifc2/Kifc3/Kif1b/Kif5a
MF	GO:0003777	microtubule motor activity	25/2259	68/12160	0.000308362323714519	0.0259795257729482	Kif18b/Cenpe/Kif11/Kif2c/Kifc1/Kif4/Kif22/Kif15/Kif20b/Kifc5b/Kif20a/Kif23/Kif18a/Kif1a/Kif17/Kif14/Kif24/Dnah1/Kif3b/Gm52438/Kifc2/Kifc3/Kif9/Kif1b/Kif5a	Kif18b/Cenpe/Kif11/Kif2c/Kifc1/Kif4/Kif22/Kif15/Kif20b/Kifc5b/Kif20a/Kif23/Kif18a/Kif1a/Kif17/Kif14/Kif24/Dnah1/Kif3b/Gm52438/Kifc2/Kifc3/Kif9/Kif1b/Kif5a	25	20	Kif18b/Cenpe/Kif11/Kif2c/Kifc1/Kif4/Kif22/Kif15/Kif20b/Kifc5b/Kif20a/Kif23/Kif18a/Kif17/Kif14/Kif24/Dnah1/Kif3b/Gm52438/Kif9	5	Kif1a/Kifc2/Kifc3/Kif1b/Kif5a
MF	GO:0030545	receptor regulator activity	51/2259	178/12160	0.000641772899797499	0.0322701476262795	Parpbp/Vegfd/Ccl8/Ccl5/Stc2/Gdf15/Lif/Ccl7/Igf1/Il33/Il7/Adm/Ccl12/Cxcl5/Il17d/Fgf14/Retnla/Bmp5/Cck/Mdk/Ccl2/Calcb/Ccl9/Sct/Vegfb/Ccl6/Stc1/Rln1/Ptn/Flt3l/Csf3/Nppc/Xcl1/Bmp6/Insl6/Inhba/Ccl21a/Ccl22/Bmp2/Tgfb1/Cxcl9/Tgfb3/Gdf11/Gdf10/Ccl24/Il4/Inhbb/Fgf18/Inha/Nts/Apln	Parpbp/Vegfd/Ccl8/Ccl5/Stc2/Gdf15/Lif/Ccl7/Igf1/Il33/Il7/Adm/Ccl12/Cxcl5/Il17d/Fgf14/Retnla/Bmp5/Cck/Mdk/Ccl2/Calcb/Ccl9/Sct/Vegfb/Ccl6/Stc1/Rln1/Ptn/Flt3l/Csf3/Nppc/Xcl1/Bmp6/Insl6/Inhba/Ccl21a/Ccl22/Bmp2/Tgfb1/Cxcl9/Tgfb3/Gdf11/Gdf10/Ccl24/Il4/Inhbb/Fgf18/Inha/Nts/Apln	51	30	Parpbp/Vegfd/Ccl8/Gdf15/Lif/Ccl7/Igf1/Il33/Il7/Adm/Ccl12/Cxcl5/Bmp5/Mdk/Ccl2/Calcb/Ccl9/Sct/Ccl6/Rln1/Ptn/Nppc/Bmp6/Insl6/Inhba/Tgfb1/Gdf11/Fgf18/Nts/Apln	21	Ccl5/Stc2/Il17d/Fgf14/Retnla/Cck/Vegfb/Stc1/Flt3l/Csf3/Xcl1/Ccl21a/Ccl22/Bmp2/Cxcl9/Tgfb3/Gdf10/Ccl24/Il4/Inhbb/Inha
MF	GO:0048018	receptor ligand activity	51/2259	178/12160	0.000641772899797499	0.0322701476262795	Parpbp/Vegfd/Ccl8/Ccl5/Stc2/Gdf15/Lif/Ccl7/Igf1/Il33/Il7/Adm/Ccl12/Cxcl5/Il17d/Fgf14/Retnla/Bmp5/Cck/Mdk/Ccl2/Calcb/Ccl9/Sct/Vegfb/Ccl6/Stc1/Rln1/Ptn/Flt3l/Csf3/Nppc/Xcl1/Bmp6/Insl6/Inhba/Ccl21a/Ccl22/Bmp2/Tgfb1/Cxcl9/Tgfb3/Gdf11/Gdf10/Ccl24/Il4/Inhbb/Fgf18/Inha/Nts/Apln	Parpbp/Vegfd/Ccl8/Ccl5/Stc2/Gdf15/Lif/Ccl7/Igf1/Il33/Il7/Adm/Ccl12/Cxcl5/Il17d/Fgf14/Retnla/Bmp5/Cck/Mdk/Ccl2/Calcb/Ccl9/Sct/Vegfb/Ccl6/Stc1/Rln1/Ptn/Flt3l/Csf3/Nppc/Xcl1/Bmp6/Insl6/Inhba/Ccl21a/Ccl22/Bmp2/Tgfb1/Cxcl9/Tgfb3/Gdf11/Gdf10/Ccl24/Il4/Inhbb/Fgf18/Inha/Nts/Apln	51	30	Parpbp/Vegfd/Ccl8/Gdf15/Lif/Ccl7/Igf1/Il33/Il7/Adm/Ccl12/Cxcl5/Bmp5/Mdk/Ccl2/Calcb/Ccl9/Sct/Ccl6/Rln1/Ptn/Nppc/Bmp6/Insl6/Inhba/Tgfb1/Gdf11/Fgf18/Nts/Apln	21	Ccl5/Stc2/Il17d/Fgf14/Retnla/Cck/Vegfb/Stc1/Flt3l/Csf3/Xcl1/Ccl21a/Ccl22/Bmp2/Cxcl9/Tgfb3/Gdf10/Ccl24/Il4/Inhbb/Inha
MF	GO:0008237	metallopeptidase activity	41/2259	136/12160	0.000700595165020821	0.0322701476262795	Adam12/Adam8/Adam23/Mmp19/Adamts20/Cpb1/Mmp9/Mmp2/Adamdec1/Adamts15/Mmp10/Ace/Adam10/Adamts17/Cpz/Cpe/Mmp3/Cpa6/Adamts12/Adamts14/Adamts10/Mmel1/Adam17/Adam33/Adamts1/Adamts5/Mbtps2/Nln/Ece1/Mmp12/Adamts4/Zmpste24/Rnpep/Adam3/Bmp1/Cpd/Adam5/Mmp27/Cpxm1/Agbl2/Mmp14	Adam12/Adam8/Adam23/Mmp19/Adamts20/Cpb1/Mmp9/Mmp2/Adamdec1/Adamts15/Mmp10/Ace/Adam10/Adamts17/Cpz/Cpe/Mmp3/Cpa6/Adamts12/Adamts14/Adamts10/Mmel1/Adam17/Adam33/Adamts1/Adamts5/Mbtps2/Nln/Ece1/Mmp12/Adamts4/Zmpste24/Rnpep/Adam3/Bmp1/Cpd/Adam5/Mmp27/Cpxm1/Agbl2/Mmp14	41	35	Adam12/Adam8/Adam23/Mmp19/Adamts20/Cpb1/Mmp2/Adamdec1/Mmp10/Ace/Adam10/Cpz/Mmp3/Cpa6/Adamts12/Adamts14/Mmel1/Adam17/Adamts1/Adamts5/Mbtps2/Nln/Ece1/Mmp12/Adamts4/Zmpste24/Rnpep/Adam3/Bmp1/Cpd/Adam5/Mmp27/Cpxm1/Agbl2/Mmp14	6	Mmp9/Adamts15/Adamts17/Cpe/Adamts10/Adam33
MF	GO:0016798	hydrolase activity, acting on glycosyl bonds	23/2259	64/12160	0.000766087753966272	0.0322701476262795	Neil3/Gba/Hpse/Fuca1/Bst1/Gusb/Man2a1/Cd38/Chil3/Gla/Chit1/Edem1/Hyal1/Man2a2/Myorg/Man2b2/Gba2/Chil1/Kl/Otogl/Galc/Man2b1/Idua	Neil3/Gba/Hpse/Fuca1/Bst1/Gusb/Man2a1/Cd38/Chil3/Gla/Chit1/Edem1/Hyal1/Man2a2/Myorg/Man2b2/Gba2/Chil1/Kl/Otogl/Galc/Man2b1/Idua	23	18	Neil3/Gba/Hpse/Fuca1/Bst1/Gusb/Man2a1/Cd38/Chil3/Gla/Chit1/Edem1/Hyal1/Man2a2/Man2b2/Chil1/Galc/Man2b1	5	Myorg/Gba2/Kl/Otogl/Idua
MF	GO:0004222	metalloendopeptidase activity	32/2259	100/12160	0.000861814031562361	0.0322701476262795	Adam12/Adam8/Adam23/Mmp19/Adamts20/Mmp9/Mmp2/Adamdec1/Adamts15/Mmp10/Adam10/Adamts17/Mmp3/Adamts12/Adamts14/Adamts10/Mmel1/Adam17/Adam33/Adamts1/Adamts5/Mbtps2/Nln/Ece1/Mmp12/Adamts4/Zmpste24/Adam3/Bmp1/Adam5/Mmp27/Mmp14	Adam12/Adam8/Adam23/Mmp19/Adamts20/Mmp9/Mmp2/Adamdec1/Adamts15/Mmp10/Adam10/Adamts17/Mmp3/Adamts12/Adamts14/Adamts10/Mmel1/Adam17/Adam33/Adamts1/Adamts5/Mbtps2/Nln/Ece1/Mmp12/Adamts4/Zmpste24/Adam3/Bmp1/Adam5/Mmp27/Mmp14	32	27	Adam12/Adam8/Adam23/Mmp19/Adamts20/Mmp2/Adamdec1/Mmp10/Adam10/Mmp3/Adamts12/Adamts14/Mmel1/Adam17/Adamts1/Adamts5/Mbtps2/Nln/Ece1/Mmp12/Adamts4/Zmpste24/Adam3/Bmp1/Adam5/Mmp27/Mmp14	5	Mmp9/Adamts15/Adamts17/Adamts10/Adam33
MF	GO:0005201	extracellular matrix structural constituent	10/2259	20/12160	0.00143236487727653	0.0482706963642191	Col11a1/Col2a1/Col5a2/Col3a1/Col24a1/Col4a6/Col1a1/Col1a2/Col4a4/Gm52743	Col11a1/Col2a1/Col5a2/Col3a1/Col24a1/Col4a6/Col1a1/Col1a2/Col4a4/Gm52743	10	8	Col11a1/Col2a1/Col5a2/Col3a1/Col24a1/Col1a1/Col1a2/Gm52743	2	Col4a6/Col4a4
