# Supplementary material for: Molecular Profiling of Inflammatory Processes in a Mouse Model of IC/BPS: From the Complete Transcriptome to Major Sex-Related Histological Features of the Urinary Bladder
Source: Int J Mol Sci. 2023 Mar 17;24(6):5758. doi: 10.3390/ijms24065758 (PMC10058956; doi:10.3390/ijms24065758)
Supplement: Supplementary file 1 [file ijms-24-05758-s001.zip › Supplementary table S6_CYP_malesvsCtrl_males.all_KEGGenrich_significant.xls]

KEGGID	Description	GeneRatio	BgRatio	pvalue	padj	geneID	geneName	keggID	Count	Up	Up_Gene_id	Down	Down_Gene_id
mmu05332	Graft-versus-host disease	25/1010	58/8535	1.8478612635925e-09	5.78380575504454e-07	Cd80/H2-Eb1/H2-K2/H2-Q4/H2-Q5/H2-Aa/Il6/H2-Ab1/H2-K1/H2-Ob/H2-Q7/H2-DMb1/H2-D1/H2-DMb2/H2-Oa/Prf1/Gzmb/Cd86/H2-Q2/Cd28/Klrd1/Gm7030/H2-M3/H2-Q6/H2-Q9	Cd80/H2-Eb1/H2-K2/H2-Q4/H2-Q5/H2-Aa/Il6/H2-Ab1/H2-K1/H2-Ob/H2-Q7/H2-DMb1/H2-D1/H2-DMb2/H2-Oa/Prf1/Gzmb/Cd86/H2-Q2/Cd28/Klrd1/Gm7030/H2-M3/H2-Q6/H2-Q9	mmu:12519/mmu:14969/mmu:15007/mmu:15015/mmu:15018/mmu:14960/mmu:16193/mmu:14961/mmu:14972/mmu:15002/mmu:15018/mmu:14999/mmu:14964/mmu:15000/mmu:15001/mmu:18646/mmu:14939/mmu:12524/mmu:15013/mmu:12487/mmu:16643/mmu:100529082/mmu:14991/mmu:110557/mmu:110558	25	2	Cd80/Il6	23	H2-Eb1/H2-K2/H2-Q4/H2-Q5/H2-Aa/H2-Ab1/H2-K1/H2-Ob/H2-Q7/H2-DMb1/H2-D1/H2-DMb2/H2-Oa/Prf1/Gzmb/Cd86/H2-Q2/Cd28/Klrd1/Gm7030/H2-M3/H2-Q6/H2-Q9
mmu05330	Allograft rejection	24/1010	58/8535	1.04716159238247e-08	1.34406534831287e-06	Cd80/H2-Eb1/H2-K2/H2-Q4/H2-Q5/H2-Aa/H2-Ab1/H2-K1/H2-Ob/H2-Q7/H2-DMb1/H2-D1/H2-DMb2/H2-Oa/Prf1/Gzmb/Cd86/Il12b/H2-Q2/Cd28/Gm7030/H2-M3/H2-Q6/H2-Q9	Cd80/H2-Eb1/H2-K2/H2-Q4/H2-Q5/H2-Aa/H2-Ab1/H2-K1/H2-Ob/H2-Q7/H2-DMb1/H2-D1/H2-DMb2/H2-Oa/Prf1/Gzmb/Cd86/Il12b/H2-Q2/Cd28/Gm7030/H2-M3/H2-Q6/H2-Q9	mmu:12519/mmu:14969/mmu:15007/mmu:15015/mmu:15018/mmu:14960/mmu:14961/mmu:14972/mmu:15002/mmu:15018/mmu:14999/mmu:14964/mmu:15000/mmu:15001/mmu:18646/mmu:14939/mmu:12524/mmu:16160/mmu:15013/mmu:12487/mmu:100529082/mmu:14991/mmu:110557/mmu:110558	24	1	Cd80	23	H2-Eb1/H2-K2/H2-Q4/H2-Q5/H2-Aa/H2-Ab1/H2-K1/H2-Ob/H2-Q7/H2-DMb1/H2-D1/H2-DMb2/H2-Oa/Prf1/Gzmb/Cd86/Il12b/H2-Q2/Cd28/Gm7030/H2-M3/H2-Q6/H2-Q9
mmu04940	Type I diabetes mellitus	26/1010	67/8535	1.28824154790371e-08	1.34406534831287e-06	Cd80/H2-Eb1/H2-K2/H2-Q4/H2-Q5/H2-Aa/H2-Ab1/H2-K1/H2-Ob/H2-Q7/H2-DMb1/Hspd1-ps4/H2-D1/H2-DMb2/H2-Oa/Prf1/Gzmb/Cpe/Cd86/Il12b/H2-Q2/Cd28/Gm7030/H2-M3/H2-Q6/H2-Q9	Cd80/H2-Eb1/H2-K2/H2-Q4/H2-Q5/H2-Aa/H2-Ab1/H2-K1/H2-Ob/H2-Q7/H2-DMb1/Hspd1-ps4/H2-D1/H2-DMb2/H2-Oa/Prf1/Gzmb/Cpe/Cd86/Il12b/H2-Q2/Cd28/Gm7030/H2-M3/H2-Q6/H2-Q9	mmu:12519/mmu:14969/mmu:15007/mmu:15015/mmu:15018/mmu:14960/mmu:14961/mmu:14972/mmu:15002/mmu:15018/mmu:14999/mmu:15510/mmu:14964/mmu:15000/mmu:15001/mmu:18646/mmu:14939/mmu:12876/mmu:12524/mmu:16160/mmu:15013/mmu:12487/mmu:100529082/mmu:14991/mmu:110557/mmu:110558	26	2	Cd80/Hspd1-ps4	24	H2-Eb1/H2-K2/H2-Q4/H2-Q5/H2-Aa/H2-Ab1/H2-K1/H2-Ob/H2-Q7/H2-DMb1/H2-D1/H2-DMb2/H2-Oa/Prf1/Gzmb/Cpe/Cd86/Il12b/H2-Q2/Cd28/Gm7030/H2-M3/H2-Q6/H2-Q9
mmu04115	p53 signaling pathway	31/1010	91/8535	2.02202492963226e-08	1.58223450743725e-06	Rrm2/Pmaip1/Cdkn1a/Ccnb1/Ccnb2/Tnfrsf10b/Pidd1/Ccng1/Cdk1/Igf1/Zmat3/Sesn2/Mdm2/Gtse1/Apaf1/Chek2/Chek1/Ccne1/Serpinb5/Casp3/Casp8/Rprm/Ei24/Bax/Sesn1/Ppm1d/Cdkn2a/Ccne2/Mdm4/Cd82/Cycs	Rrm2/Pmaip1/Cdkn1a/Ccnb1/Ccnb2/Tnfrsf10b/Pidd1/Ccng1/Cdk1/Igf1/Zmat3/Sesn2/Mdm2/Gtse1/Apaf1/Chek2/Chek1/Ccne1/Serpinb5/Casp3/Casp8/Rprm/Ei24/Bax/Sesn1/Ppm1d/Cdkn2a/Ccne2/Mdm4/Cd82/Cycs	mmu:20135/mmu:58801/mmu:12575/mmu:268697/mmu:12442/mmu:21933/mmu:57913/mmu:12450/mmu:12534/mmu:16000/mmu:22401/mmu:230784/mmu:17246/mmu:29870/mmu:11783/mmu:50883/mmu:12649/mmu:12447/mmu:20724/mmu:12367/mmu:12370/mmu:67874/mmu:13663/mmu:12028/mmu:140742/mmu:53892/mmu:12578/mmu:12448/mmu:17248/mmu:12521/mmu:13063	31	29	Rrm2/Pmaip1/Cdkn1a/Ccnb1/Ccnb2/Tnfrsf10b/Pidd1/Ccng1/Cdk1/Igf1/Zmat3/Sesn2/Mdm2/Gtse1/Apaf1/Chek2/Chek1/Ccne1/Serpinb5/Casp3/Casp8/Rprm/Ei24/Bax/Ppm1d/Cdkn2a/Ccne2/Mdm4/Cycs	2	Sesn1/Cd82
mmu05416	Viral myocarditis	33/1010	103/8535	3.94399058251168e-08	2.46893810465231e-06	Cd80/H2-Eb1/H2-K2/H2-Q4/H2-Q5/H2-Aa/H2-Ab1/H2-K1/H2-Ob/Icam1/Casp3/H2-Q7/H2-DMb1/H2-D1/H2-DMb2/H2-Oa/Cd55/Itgb2l/Casp8/Prf1/Itgal/Cd86/Gm52092/Sgcd/Cycs/Sgcg/H2-Q2/Cd28/Gm7030/Dmd/H2-M3/H2-Q6/H2-Q9	Cd80/H2-Eb1/H2-K2/H2-Q4/H2-Q5/H2-Aa/H2-Ab1/H2-K1/H2-Ob/Icam1/Casp3/H2-Q7/H2-DMb1/H2-D1/H2-DMb2/H2-Oa/Cd55/Itgb2l/Casp8/Prf1/Itgal/Cd86/Gm52092/Sgcd/Cycs/Sgcg/H2-Q2/Cd28/Gm7030/Dmd/H2-M3/H2-Q6/H2-Q9	mmu:12519/mmu:14969/mmu:15007/mmu:15015/mmu:15018/mmu:14960/mmu:14961/mmu:14972/mmu:15002/mmu:15894/mmu:12367/mmu:15018/mmu:14999/mmu:14964/mmu:15000/mmu:15001/mmu:13136/mmu:16415/mmu:12370/mmu:18646/mmu:16408/mmu:12524/mmu:17888/mmu:24052/mmu:13063/mmu:24053/mmu:15013/mmu:12487/mmu:100529082/mmu:13405/mmu:14991/mmu:110557/mmu:110558	33	8	Cd80/Icam1/Casp3/Cd55/Casp8/Gm52092/Cycs/Sgcg	25	H2-Eb1/H2-K2/H2-Q4/H2-Q5/H2-Aa/H2-Ab1/H2-K1/H2-Ob/H2-Q7/H2-DMb1/H2-D1/H2-DMb2/H2-Oa/Itgb2l/Prf1/Itgal/Cd86/Sgcd/H2-Q2/Cd28/Gm7030/Dmd/H2-M3/H2-Q6/H2-Q9
mmu04640	Hematopoietic cell lineage	31/1010	95/8535	6.32190828600754e-08	3.29792882253393e-06	H2-Eb1/Siglech/Kit/Cd44/Itga5/H2-Aa/Il6/H2-Ab1/H2-Ob/Cd24a/H2-DMb1/H2-DMb2/H2-Oa/Cd8a/Cd55/Itga2/Cd8b1/Flt3/Il1r1/Cd38/Cd3d/Il7r/Il11/Itgam/Cd3g/Itga6/Il11ra1/Il2ra/Il7/Flt3l/Csf1r	H2-Eb1/Siglech/Kit/Cd44/Itga5/H2-Aa/Il6/H2-Ab1/H2-Ob/Cd24a/H2-DMb1/H2-DMb2/H2-Oa/Cd8a/Cd55/Itga2/Cd8b1/Flt3/Il1r1/Cd38/Cd3d/Il7r/Il11/Itgam/Cd3g/Itga6/Il11ra1/Il2ra/Il7/Flt3l/Csf1r	mmu:14969/mmu:233274/mmu:16590/mmu:12505/mmu:16402/mmu:14960/mmu:16193/mmu:14961/mmu:15002/mmu:12484/mmu:14999/mmu:15000/mmu:15001/mmu:12525/mmu:13136/mmu:16398/mmu:12526/mmu:14255/mmu:16177/mmu:12494/mmu:12500/mmu:16197/mmu:16156/mmu:16409/mmu:12502/mmu:16403/mmu:16157/mmu:16184/mmu:16196/mmu:14256/mmu:12978	31	12	Cd44/Itga5/Il6/Cd24a/Cd55/Itga2/Il1r1/Cd38/Il11/Itgam/Itga6/Il7	19	H2-Eb1/Siglech/Kit/H2-Aa/H2-Ab1/H2-Ob/H2-DMb1/H2-DMb2/H2-Oa/Cd8a/Cd8b1/Flt3/Cd3d/Il7r/Cd3g/Il11ra1/Il2ra/Flt3l/Csf1r
mmu04514	Cell adhesion molecules (CAMs)	44/1010	164/8535	9.11855737936461e-08	4.07729779963018e-06	Cd80/H2-Eb1/Vcan/H2-K2/H2-Q4/H2-Q5/H2-Aa/Cldn1/H2-Ab1/H2-K1/Vtcn1/Spn/H2-Ob/Icam1/Siglec1/H2-Q7/Itgb7/H2-DMb1/H2-D1/H2-DMb2/H2-Oa/Cd8a/Itgb2l/Itgal/Cd8b1/Itga9/Cldn5/Nrxn2/Selp/Cd276/Cd86/Ntng2/Itgam/Vcam1/Cldn10/Itga6/Cntnap2/H2-Q2/Cd28/Ptprc/Gm7030/H2-M3/H2-Q6/H2-Q9	Cd80/H2-Eb1/Vcan/H2-K2/H2-Q4/H2-Q5/H2-Aa/Cldn1/H2-Ab1/H2-K1/Vtcn1/Spn/H2-Ob/Icam1/Siglec1/H2-Q7/Itgb7/H2-DMb1/H2-D1/H2-DMb2/H2-Oa/Cd8a/Itgb2l/Itgal/Cd8b1/Itga9/Cldn5/Nrxn2/Selp/Cd276/Cd86/Ntng2/Itgam/Vcam1/Cldn10/Itga6/Cntnap2/H2-Q2/Cd28/Ptprc/Gm7030/H2-M3/H2-Q6/H2-Q9	mmu:12519/mmu:14969/mmu:13003/mmu:15007/mmu:15015/mmu:15018/mmu:14960/mmu:12737/mmu:14961/mmu:14972/mmu:242122/mmu:20737/mmu:15002/mmu:15894/mmu:20612/mmu:15018/mmu:16421/mmu:14999/mmu:14964/mmu:15000/mmu:15001/mmu:12525/mmu:16415/mmu:16408/mmu:12526/mmu:104099/mmu:12741/mmu:18190/mmu:20344/mmu:102657/mmu:12524/mmu:171171/mmu:16409/mmu:22329/mmu:58187/mmu:16403/mmu:66797/mmu:15013/mmu:12487/mmu:1…	44	11	Cd80/Vcan/Cldn1/Vtcn1/Icam1/Siglec1/Selp/Cd276/Itgam/Vcam1/Itga6	33	H2-Eb1/H2-K2/H2-Q4/H2-Q5/H2-Aa/H2-Ab1/H2-K1/Spn/H2-Ob/H2-Q7/Itgb7/H2-DMb1/H2-D1/H2-DMb2/H2-Oa/Cd8a/Itgb2l/Itgal/Cd8b1/Itga9/Cldn5/Nrxn2/Cd86/Ntng2/Cldn10/Cntnap2/H2-Q2/Cd28/Ptprc/Gm7030/H2-M3/H2-Q6/H2-Q9
mmu05320	Autoimmune thyroid disease	23/1010	60/8535	1.16383198750676e-07	4.55349265112021e-06	Cd80/H2-Eb1/H2-K2/H2-Q4/H2-Q5/H2-Aa/H2-Ab1/H2-K1/H2-Ob/H2-Q7/H2-DMb1/H2-D1/H2-DMb2/H2-Oa/Prf1/Gzmb/Cd86/H2-Q2/Cd28/Gm7030/H2-M3/H2-Q6/H2-Q9	Cd80/H2-Eb1/H2-K2/H2-Q4/H2-Q5/H2-Aa/H2-Ab1/H2-K1/H2-Ob/H2-Q7/H2-DMb1/H2-D1/H2-DMb2/H2-Oa/Prf1/Gzmb/Cd86/H2-Q2/Cd28/Gm7030/H2-M3/H2-Q6/H2-Q9	mmu:12519/mmu:14969/mmu:15007/mmu:15015/mmu:15018/mmu:14960/mmu:14961/mmu:14972/mmu:15002/mmu:15018/mmu:14999/mmu:14964/mmu:15000/mmu:15001/mmu:18646/mmu:14939/mmu:12524/mmu:15013/mmu:12487/mmu:100529082/mmu:14991/mmu:110557/mmu:110558	23	1	Cd80	22	H2-Eb1/H2-K2/H2-Q4/H2-Q5/H2-Aa/H2-Ab1/H2-K1/H2-Ob/H2-Q7/H2-DMb1/H2-D1/H2-DMb2/H2-Oa/Prf1/Gzmb/Cd86/H2-Q2/Cd28/Gm7030/H2-M3/H2-Q6/H2-Q9
mmu04110	Cell cycle	42/1010	157/8535	1.95186671263058e-07	6.7881586783708e-06	Cdkn1a/Ccna2/Ttk/Ccnb1/Ccnb2/Bub1/Cdc20/Mcm5/Cdk1/Mad2l1/Cdc6/Mcm3/Bub1b/Mdm2/Cdc45/Cdc25c/Mcm6/Espl1/Mcm2/Rbl1/Chek2/Cdkn1c/Chek1/Ccne1/Mcm7/Gm7390/Skp2/Pcna/Mcm4/Cdc7/Orc1/Dbf4/Mad1l1/Plk1/Ywhae/Cdkn2a/Ccne2/Rbx1/Cdc16/Orc6/Smc1b/Tgfb3	Cdkn1a/Ccna2/Ttk/Ccnb1/Ccnb2/Bub1/Cdc20/Mcm5/Cdk1/Mad2l1/Cdc6/Mcm3/Bub1b/Mdm2/Cdc45/Cdc25c/Mcm6/Espl1/Mcm2/Rbl1/Chek2/Cdkn1c/Chek1/Ccne1/Mcm7/Gm7390/Skp2/Pcna/Mcm4/Cdc7/Orc1/Dbf4/Mad1l1/Plk1/Ywhae/Cdkn2a/Ccne2/Rbx1/Cdc16/Orc6/Smc1b/Tgfb3	mmu:12575/mmu:12428/mmu:22137/mmu:268697/mmu:12442/mmu:12235/mmu:107995/mmu:17218/mmu:12534/mmu:56150/mmu:23834/mmu:17215/mmu:12236/mmu:17246/mmu:12544/mmu:12532/mmu:17219/mmu:105988/mmu:17216/mmu:19650/mmu:50883/mmu:12577/mmu:12649/mmu:12447/mmu:17220/mmu:21781/mmu:27401/mmu:18538/mmu:17217/mmu:12545/mmu:18392/mmu:27214/mmu:17120/mmu:18817/mmu:22627/mmu:12578/mmu:12448/mmu:56438/mmu:69957/mmu:56…	42	40	Cdkn1a/Ccna2/Ttk/Ccnb1/Ccnb2/Bub1/Cdc20/Mcm5/Cdk1/Mad2l1/Cdc6/Mcm3/Bub1b/Mdm2/Cdc45/Cdc25c/Mcm6/Espl1/Mcm2/Rbl1/Chek2/Chek1/Ccne1/Mcm7/Gm7390/Skp2/Pcna/Mcm4/Cdc7/Orc1/Dbf4/Mad1l1/Plk1/Ywhae/Cdkn2a/Ccne2/Rbx1/Cdc16/Orc6/Smc1b	2	Cdkn1c/Tgfb3
mmu03030	DNA replication	18/1010	42/8535	3.90540621824484e-07	1.22239214631064e-05	Mcm5/Pole/Mcm3/Mcm6/Mcm2/Mcm7/Pole2/Prim2/Prim1/Pcna/Mcm4/Dna2/Lig1/Rfc2/Rnaseh2b/Fen1/Rfc3/Pola1	Mcm5/Pole/Mcm3/Mcm6/Mcm2/Mcm7/Pole2/Prim2/Prim1/Pcna/Mcm4/Dna2/Lig1/Rfc2/Rnaseh2b/Fen1/Rfc3/Pola1	mmu:17218/mmu:18973/mmu:17215/mmu:17219/mmu:17216/mmu:17220/mmu:18974/mmu:19076/mmu:19075/mmu:18538/mmu:17217/mmu:327762/mmu:16881/mmu:19718/mmu:67153/mmu:14156/mmu:69263/mmu:18968	18	18	Mcm5/Pole/Mcm3/Mcm6/Mcm2/Mcm7/Pole2/Prim2/Prim1/Pcna/Mcm4/Dna2/Lig1/Rfc2/Rnaseh2b/Fen1/Rfc3/Pola1	0
mmu05150	Staphylococcus aureus infection	22/1010	68/8535	6.05239487779639e-06	0.000172218145159115	H2-Eb1/Masp1/Krt13/H2-Aa/Krt15/H2-Ab1/H2-Ob/Icam1/Cfb/C4b/H2-DMb1/Krt23/H2-DMb2/H2-Oa/Krt19/Itgb2l/Itgal/Selp/Hc/Itgam/Fcgr2b/Cfi	H2-Eb1/Masp1/Krt13/H2-Aa/Krt15/H2-Ab1/H2-Ob/Icam1/Cfb/C4b/H2-DMb1/Krt23/H2-DMb2/H2-Oa/Krt19/Itgb2l/Itgal/Selp/Hc/Itgam/Fcgr2b/Cfi	mmu:14969/mmu:17174/mmu:16663/mmu:14960/mmu:16665/mmu:14961/mmu:15002/mmu:15894/mmu:14962/mmu:12268/mmu:14999/mmu:94179/mmu:15000/mmu:15001/mmu:16669/mmu:16415/mmu:16408/mmu:20344/mmu:15139/mmu:16409/mmu:14130/mmu:12630	22	13	Masp1/Krt13/Krt15/Icam1/Cfb/C4b/Krt23/Krt19/Selp/Hc/Itgam/Fcgr2b/Cfi	9	H2-Eb1/H2-Aa/H2-Ab1/H2-Ob/H2-DMb1/H2-DMb2/H2-Oa/Itgb2l/Itgal
mmu05204	Chemical carcinogenesis	23/1010	76/8535	1.30825350252787e-05	0.000341236121909353	Ephx1/Gsto1/Gsta1/Ptgs2/Gstm6/Ugt2b35/Adh7/Mgst2/Cyp2c23/Aldh1a3/Kyat1/Gstp-ps/Gstp3/Ugt1a5/Cyp1b1/Gsta3/Aldh3b3/Cyp1a1/Cyp2b10/Kyat3/Gsta2/Hsd11b1/Aldh3a1	Ephx1/Gsto1/Gsta1/Ptgs2/Gstm6/Ugt2b35/Adh7/Mgst2/Cyp2c23/Aldh1a3/Kyat1/Gstp-ps/Gstp3/Ugt1a5/Cyp1b1/Gsta3/Aldh3b3/Cyp1a1/Cyp2b10/Kyat3/Gsta2/Hsd11b1/Aldh3a1	mmu:13849/mmu:14873/mmu:14857/mmu:19225/mmu:14867/mmu:243085/mmu:11529/mmu:211666/mmu:226143/mmu:56847/mmu:70266/mmu:14869/mmu:225884/mmu:394433/mmu:13078/mmu:14859/mmu:73458/mmu:13076/mmu:13088/mmu:229905/mmu:14858/mmu:15483/mmu:11670	23	16	Ephx1/Gsto1/Gsta1/Ptgs2/Gstm6/Mgst2/Cyp2c23/Aldh1a3/Gstp-ps/Gstp3/Gsta3/Aldh3b3/Cyp2b10/Gsta2/Hsd11b1/Aldh3a1	7	Ugt2b35/Adh7/Kyat1/Ugt1a5/Cyp1b1/Cyp1a1/Kyat3
mmu04612	Antigen processing and presentation	26/1010	96/8535	3.26064256234312e-05	0.000785062401548767	H2-Eb1/H2-K2/H2-Q4/Ciita/H2-Q5/H2-Aa/Cd74/H2-Ab1/H2-K1/H2-Ob/H2-Q7/H2-DMb1/H2-D1/H2-DMb2/H2-Oa/Cd8a/Lgmn/Pdia3/Cd8b1/Ctsb/H2-Q2/Klrd1/Gm7030/H2-M3/H2-Q6/H2-Q9	H2-Eb1/H2-K2/H2-Q4/Ciita/H2-Q5/H2-Aa/Cd74/H2-Ab1/H2-K1/H2-Ob/H2-Q7/H2-DMb1/H2-D1/H2-DMb2/H2-Oa/Cd8a/Lgmn/Pdia3/Cd8b1/Ctsb/H2-Q2/Klrd1/Gm7030/H2-M3/H2-Q6/H2-Q9	mmu:14969/mmu:15007/mmu:15015/mmu:12265/mmu:15018/mmu:14960/mmu:16149/mmu:14961/mmu:14972/mmu:15002/mmu:15018/mmu:14999/mmu:14964/mmu:15000/mmu:15001/mmu:12525/mmu:19141/mmu:14827/mmu:12526/mmu:13030/mmu:15013/mmu:16643/mmu:100529082/mmu:14991/mmu:110557/mmu:110558	26	3	Lgmn/Pdia3/Ctsb	23	H2-Eb1/H2-K2/H2-Q4/Ciita/H2-Q5/H2-Aa/Cd74/H2-Ab1/H2-K1/H2-Ob/H2-Q7/H2-DMb1/H2-D1/H2-DMb2/H2-Oa/Cd8a/Cd8b1/H2-Q2/Klrd1/Gm7030/H2-M3/H2-Q6/H2-Q9
mmu00983	Drug metabolism - other enzymes	25/1010	93/8535	5.26773052046384e-05	0.00117771403778942	Ces2e/Rrm2/Ces2g/Gsto1/Gsta1/Rrm1/Ces2b/Gstm6/Dpyd/Cda/Ugt2b35/Mgst2/Tk1/Gstp-ps/Upb1/Gstp3/Upp1/Ugt1a5/Hprt/Dut/Gm6091/Gsta3/Gusb/Xdh/Gsta2	Ces2e/Rrm2/Ces2g/Gsto1/Gsta1/Rrm1/Ces2b/Gstm6/Dpyd/Cda/Ugt2b35/Mgst2/Tk1/Gstp-ps/Upb1/Gstp3/Upp1/Ugt1a5/Hprt/Dut/Gm6091/Gsta3/Gusb/Xdh/Gsta2	mmu:234673/mmu:20135/mmu:72361/mmu:14873/mmu:14857/mmu:20133/mmu:234669/mmu:14867/mmu:99586/mmu:72269/mmu:243085/mmu:211666/mmu:21877/mmu:14869/mmu:103149/mmu:225884/mmu:22271/mmu:394433/mmu:15452/mmu:110074/mmu:21877/mmu:14859/mmu:110006/mmu:22436/mmu:14858	25	21	Ces2e/Rrm2/Ces2g/Gsto1/Gsta1/Rrm1/Ces2b/Gstm6/Cda/Mgst2/Tk1/Gstp-ps/Gstp3/Upp1/Hprt/Dut/Gm6091/Gsta3/Gusb/Xdh/Gsta2	4	Dpyd/Ugt2b35/Upb1/Ugt1a5
mmu04672	Intestinal immune network for IgA production	15/1010	43/8535	6.85437773274714e-05	0.00143028015356657	Cd80/H2-Eb1/H2-Aa/Il6/H2-Ab1/H2-Ob/Tnfsf13b/Itgb7/H2-DMb1/H2-DMb2/H2-Oa/Pigr/Cd86/Cxcr4/Cd28	Cd80/H2-Eb1/H2-Aa/Il6/H2-Ab1/H2-Ob/Tnfsf13b/Itgb7/H2-DMb1/H2-DMb2/H2-Oa/Pigr/Cd86/Cxcr4/Cd28	mmu:12519/mmu:14969/mmu:14960/mmu:16193/mmu:14961/mmu:15002/mmu:24099/mmu:16421/mmu:14999/mmu:15000/mmu:15001/mmu:18703/mmu:12524/mmu:12767/mmu:12487	15	3	Cd80/Il6/Tnfsf13b	12	H2-Eb1/H2-Aa/H2-Ab1/H2-Ob/Itgb7/H2-DMb1/H2-DMb2/H2-Oa/Pigr/Cd86/Cxcr4/Cd28
mmu05323	Rheumatoid arthritis	25/1010	96/8535	9.27927683696073e-05	0.00181525853123044	Cd80/H2-Eb1/Ccl5/H2-Aa/Il6/Mmp3/H2-Ab1/H2-Ob/Icam1/Tnfsf13b/H2-DMb1/Atp6v1d/Ltb/H2-DMb2/H2-Oa/Itgb2l/Itgal/Atp6v0d2/Il18/Il11/Cd86/Ccl2/Ccl12/Cd28/Tgfb3	Cd80/H2-Eb1/Ccl5/H2-Aa/Il6/Mmp3/H2-Ab1/H2-Ob/Icam1/Tnfsf13b/H2-DMb1/Atp6v1d/Ltb/H2-DMb2/H2-Oa/Itgb2l/Itgal/Atp6v0d2/Il18/Il11/Cd86/Ccl2/Ccl12/Cd28/Tgfb3	mmu:12519/mmu:14969/mmu:20304/mmu:14960/mmu:16193/mmu:17392/mmu:14961/mmu:15002/mmu:15894/mmu:24099/mmu:14999/mmu:73834/mmu:16994/mmu:15000/mmu:15001/mmu:16415/mmu:16408/mmu:242341/mmu:16173/mmu:16156/mmu:12524/mmu:20296/mmu:20293/mmu:12487/mmu:21809	25	11	Cd80/Il6/Mmp3/Icam1/Tnfsf13b/Atp6v1d/Atp6v0d2/Il18/Il11/Ccl2/Ccl12	14	H2-Eb1/Ccl5/H2-Aa/H2-Ab1/H2-Ob/H2-DMb1/Ltb/H2-DMb2/H2-Oa/Itgb2l/Itgal/Cd86/Cd28/Tgfb3
mmu04060	Cytokine-cytokine receptor interaction	49/1010	247/8535	0.000162543222795902	0.00299270757265397	Tnfrsf10b/Eda2r/Ccl7/Ccl21a/Lif/Gdf15/Il1rn/Ccl5/Il33/Ccl8/Il1rl2/Il13ra2/Il2rb/Il6/Il17d/Xcr1/Lepr/Ccr7/Il1rl1/Tnfsf13b/Bmp6/Ltb/Osmr/Acvrl1/Ccl22/Cxcr6/Il1r1/Bmp5/Il18/Cxcr2/Il7r/Il11/Xcl1/Cxcr4/Ccl2/Inha/Ccl11/Il12b/Ccl12/Il11ra1/Ccl9/Il2ra/Inhbb/Cx3cr1/Il7/Tnfrsf19/Csf1r/Tgfb3/Ngf	Tnfrsf10b/Eda2r/Ccl7/Ccl21a/Lif/Gdf15/Il1rn/Ccl5/Il33/Ccl8/Il1rl2/Il13ra2/Il2rb/Il6/Il17d/Xcr1/Lepr/Ccr7/Il1rl1/Tnfsf13b/Bmp6/Ltb/Osmr/Acvrl1/Ccl22/Cxcr6/Il1r1/Bmp5/Il18/Cxcr2/Il7r/Il11/Xcl1/Cxcr4/Ccl2/Inha/Ccl11/Il12b/Ccl12/Il11ra1/Ccl9/Il2ra/Inhbb/Cx3cr1/Il7/Tnfrsf19/Csf1r/Tgfb3/Ngf	mmu:21933/mmu:245527/mmu:20306/mmu:100504362/mmu:16878/mmu:23886/mmu:16181/mmu:20304/mmu:77125/mmu:20307/mmu:107527/mmu:16165/mmu:16185/mmu:16193/mmu:239114/mmu:23832/mmu:16847/mmu:12775/mmu:17082/mmu:24099/mmu:12161/mmu:16994/mmu:18414/mmu:11482/mmu:20299/mmu:80901/mmu:16177/mmu:12160/mmu:16173/mmu:12765/mmu:16197/mmu:16156/mmu:16963/mmu:12767/mmu:20296/mmu:16322/mmu:20292/mmu:16160/mmu:20293/mm…	49	26	Tnfrsf10b/Eda2r/Ccl7/Lif/Gdf15/Il1rn/Il33/Ccl8/Il1rl2/Il13ra2/Il6/Tnfsf13b/Bmp6/Osmr/Acvrl1/Il1r1/Bmp5/Il18/Cxcr2/Il11/Ccl2/Ccl11/Ccl12/Ccl9/Il7/Ngf	23	Ccl21a/Ccl5/Il2rb/Il17d/Xcr1/Lepr/Ccr7/Il1rl1/Ltb/Ccl22/Cxcr6/Il7r/Xcl1/Cxcr4/Inha/Il12b/Il11ra1/Il2ra/Inhbb/Cx3cr1/Tnfrsf19/Csf1r/Tgfb3
mmu05144	Malaria	17/1010	57/8535	0.000210913101321483	0.00366754448409024	Hbb-bs/Hba-a1/Hba-a2/Hbb-bt/Il6/Icam1/Klrb1c/Klrb1b/Itgb2l/Itgal/Il18/Selp/Ccl2/Vcam1/Ccl12/Comp/Tgfb3	Hbb-bs/Hba-a1/Hba-a2/Hbb-bt/Il6/Icam1/Klrb1c/Klrb1b/Itgb2l/Itgal/Il18/Selp/Ccl2/Vcam1/Ccl12/Comp/Tgfb3	mmu:100503605/mmu:110257/mmu:110257/mmu:100503605/mmu:16193/mmu:15894/mmu:17059/mmu:80782/mmu:16415/mmu:16408/mmu:16173/mmu:20344/mmu:20296/mmu:22329/mmu:20293/mmu:12845/mmu:21809	17	7	Il6/Icam1/Il18/Selp/Ccl2/Vcam1/Ccl12	10	Hbb-bs/Hba-a1/Hba-a2/Hbb-bt/Klrb1c/Klrb1b/Itgb2l/Itgal/Comp/Tgfb3
mmu05166	Human T-cell leukemia virus 1 infection	52/1010	270/8535	0.000225164202697326	0.00370928397075069	Cdkn1a/Ccna2/Ccnb2/H2-Eb1/Cdc20/Mad2l1/Bub1b/Espl1/H2-K2/H2-Q4/H2-Q5/Chek2/Il2rb/H2-Aa/Il6/Chek1/H2-Ab1/Ccne1/H2-K1/H2-Ob/Icam1/H2-Q7/H2-DMb1/H2-D1/H2-DMb2/H2-Oa/Itgb2l/Itgal/Mad1l1/Il1r1/Bax/Cd3d/Nfkbia/Cdkn2a/Ccne2/Egr2/Msx1/Fosl1/Cd3g/Cdc16/Creb3l1/Crtc2/Crtc1/H2-Q2/Adcy5/Il2ra/Gm7030/H2-M3/1700009N14Rik/H2-Q6/H2-Q9/Tgfb3	Cdkn1a/Ccna2/Ccnb2/H2-Eb1/Cdc20/Mad2l1/Bub1b/Espl1/H2-K2/H2-Q4/H2-Q5/Chek2/Il2rb/H2-Aa/Il6/Chek1/H2-Ab1/Ccne1/H2-K1/H2-Ob/Icam1/H2-Q7/H2-DMb1/H2-D1/H2-DMb2/H2-Oa/Itgb2l/Itgal/Mad1l1/Il1r1/Bax/Cd3d/Nfkbia/Cdkn2a/Ccne2/Egr2/Msx1/Fosl1/Cd3g/Cdc16/Creb3l1/Crtc2/Crtc1/H2-Q2/Adcy5/Il2ra/Gm7030/H2-M3/1700009N14Rik/H2-Q6/H2-Q9/Tgfb3	mmu:12575/mmu:12428/mmu:12442/mmu:14969/mmu:107995/mmu:56150/mmu:12236/mmu:105988/mmu:15007/mmu:15015/mmu:15018/mmu:50883/mmu:16185/mmu:14960/mmu:16193/mmu:12649/mmu:14961/mmu:12447/mmu:14972/mmu:15002/mmu:15894/mmu:15018/mmu:14999/mmu:14964/mmu:15000/mmu:15001/mmu:16415/mmu:16408/mmu:17120/mmu:16177/mmu:12028/mmu:12500/mmu:18035/mmu:12578/mmu:12448/mmu:13654/mmu:17701/mmu:14283/mmu:12502/mmu:699…	52	22	Cdkn1a/Ccna2/Ccnb2/Cdc20/Mad2l1/Bub1b/Espl1/Chek2/Il6/Chek1/Ccne1/Icam1/Mad1l1/Il1r1/Bax/Cdkn2a/Ccne2/Egr2/Fosl1/Cdc16/Creb3l1/1700009N14Rik	30	H2-Eb1/H2-K2/H2-Q4/H2-Q5/Il2rb/H2-Aa/H2-Ab1/H2-K1/H2-Ob/H2-Q7/H2-DMb1/H2-D1/H2-DMb2/H2-Oa/Itgb2l/Itgal/Cd3d/Nfkbia/Msx1/Cd3g/Crtc2/Crtc1/H2-Q2/Adcy5/Il2ra/Gm7030/H2-M3/H2-Q6/H2-Q9/Tgfb3
mmu00980	Metabolism of xenobiotics by cytochrome P450	18/1010	66/8535	0.000472873794390639	0.00740047488221351	Ephx1/Gsto1/Gsta1/Gstm6/Ugt2b35/Adh7/Mgst2/Aldh1a3/Gstp-ps/Gstp3/Ugt1a5/Cyp1b1/Gsta3/Aldh3b3/Cyp1a1/Gsta2/Hsd11b1/Aldh3a1	Ephx1/Gsto1/Gsta1/Gstm6/Ugt2b35/Adh7/Mgst2/Aldh1a3/Gstp-ps/Gstp3/Ugt1a5/Cyp1b1/Gsta3/Aldh3b3/Cyp1a1/Gsta2/Hsd11b1/Aldh3a1	mmu:13849/mmu:14873/mmu:14857/mmu:14867/mmu:243085/mmu:11529/mmu:211666/mmu:56847/mmu:14869/mmu:225884/mmu:394433/mmu:13078/mmu:14859/mmu:73458/mmu:13076/mmu:14858/mmu:15483/mmu:11670	18	13	Ephx1/Gsto1/Gsta1/Gstm6/Mgst2/Aldh1a3/Gstp-ps/Gstp3/Gsta3/Aldh3b3/Gsta2/Hsd11b1/Aldh3a1	5	Ugt2b35/Adh7/Ugt1a5/Cyp1b1/Cyp1a1
mmu01524	Platinum drug resistance	22/1010	91/8535	0.000733689632810091	0.0108608105775998	Birc5/Top2a/Pmaip1/Cdkn1a/Brca1/Gsto1/Mdm2/Gsta1/Apaf1/Casp3/Gstm6/Mgst2/Msh6/Casp8/Gstp-ps/Gstp3/Bax/Gsta3/Cdkn2a/Slc31a1/Gsta2/Cycs	Birc5/Top2a/Pmaip1/Cdkn1a/Brca1/Gsto1/Mdm2/Gsta1/Apaf1/Casp3/Gstm6/Mgst2/Msh6/Casp8/Gstp-ps/Gstp3/Bax/Gsta3/Cdkn2a/Slc31a1/Gsta2/Cycs	mmu:11799/mmu:21973/mmu:58801/mmu:12575/mmu:12189/mmu:14873/mmu:17246/mmu:14857/mmu:11783/mmu:12367/mmu:14867/mmu:211666/mmu:17688/mmu:12370/mmu:14869/mmu:225884/mmu:12028/mmu:14859/mmu:12578/mmu:20529/mmu:14858/mmu:13063	22	22	Birc5/Top2a/Pmaip1/Cdkn1a/Brca1/Gsto1/Mdm2/Gsta1/Apaf1/Casp3/Gstm6/Mgst2/Msh6/Casp8/Gstp-ps/Gstp3/Bax/Gsta3/Cdkn2a/Slc31a1/Gsta2/Cycs	0
mmu05410	Hypertrophic cardiomyopathy (HCM)	25/1010	109/8535	0.000763379657211486	0.0108608105775998	Igf1/Itga5/Tpm4/Il6/Ryr2/Edn1/Itgb7/Ace/Cacna2d2/Itga2/Itgb4/Itga9/Des/Prkab2/Tnnt2/Cacna1d/Tnnc1/Itga6/Gm52092/Sgcd/Sgcg/Dmd/Cacnb1/Tgfb3/Cacng7	Igf1/Itga5/Tpm4/Il6/Ryr2/Edn1/Itgb7/Ace/Cacna2d2/Itga2/Itgb4/Itga9/Des/Prkab2/Tnnt2/Cacna1d/Tnnc1/Itga6/Gm52092/Sgcd/Sgcg/Dmd/Cacnb1/Tgfb3/Cacng7	mmu:16000/mmu:16402/mmu:326618/mmu:16193/mmu:20191/mmu:13614/mmu:16421/mmu:11421/mmu:56808/mmu:16398/mmu:192897/mmu:104099/mmu:13346/mmu:108097/mmu:21956/mmu:12289/mmu:21924/mmu:16403/mmu:17888/mmu:24052/mmu:24053/mmu:13405/mmu:12295/mmu:21809/mmu:81904	25	12	Igf1/Itga5/Tpm4/Il6/Edn1/Ace/Itga2/Itgb4/Tnnc1/Itga6/Gm52092/Sgcg	13	Ryr2/Itgb7/Cacna2d2/Itga9/Des/Prkab2/Tnnt2/Cacna1d/Sgcd/Dmd/Cacnb1/Tgfb3/Cacng7
mmu04061	Viral protein interaction with cytokine and cytokine receptor	21/1010	87/8535	0.000981008563088154	0.0133502469672431	Tnfrsf10b/Ccl7/Ccl21a/Ccl5/Ccl8/Il2rb/Il6/Xcr1/Ccr7/Ccl22/Il18/Cxcr2/Xcl1/Cxcr4/Ccl2/Ccl11/Ccl12/Ccl9/Il2ra/Cx3cr1/Csf1r	Tnfrsf10b/Ccl7/Ccl21a/Ccl5/Ccl8/Il2rb/Il6/Xcr1/Ccr7/Ccl22/Il18/Cxcr2/Xcl1/Cxcr4/Ccl2/Ccl11/Ccl12/Ccl9/Il2ra/Cx3cr1/Csf1r	mmu:21933/mmu:20306/mmu:100504362/mmu:20304/mmu:20307/mmu:16185/mmu:16193/mmu:23832/mmu:12775/mmu:20299/mmu:16173/mmu:12765/mmu:16963/mmu:12767/mmu:20296/mmu:20292/mmu:20293/mmu:20308/mmu:16184/mmu:13051/mmu:12978	21	10	Tnfrsf10b/Ccl7/Ccl8/Il6/Il18/Cxcr2/Ccl2/Ccl11/Ccl12/Ccl9	11	Ccl21a/Ccl5/Il2rb/Xcr1/Ccr7/Ccl22/Xcl1/Cxcr4/Il2ra/Cx3cr1/Csf1r
mmu04658	Th1 and Th2 cell differentiation	21/1010	88/8535	0.0011481468399804	0.014973748371411	H2-Eb1/Il2rb/H2-Aa/H2-Ab1/H2-Ob/H2-DMb1/Zap70/H2-DMb2/H2-Oa/Cd247/Jag2/Runx3/Tbx21/Cd3d/Stat4/Nfkbia/Cd3g/Il12b/Notch2/Il2ra/Mapk12	H2-Eb1/Il2rb/H2-Aa/H2-Ab1/H2-Ob/H2-DMb1/Zap70/H2-DMb2/H2-Oa/Cd247/Jag2/Runx3/Tbx21/Cd3d/Stat4/Nfkbia/Cd3g/Il12b/Notch2/Il2ra/Mapk12	mmu:14969/mmu:16185/mmu:14960/mmu:14961/mmu:15002/mmu:14999/mmu:22637/mmu:15000/mmu:15001/mmu:12503/mmu:16450/mmu:12399/mmu:57765/mmu:12500/mmu:20849/mmu:18035/mmu:12502/mmu:16160/mmu:18129/mmu:16184/mmu:29857	21	0		21	H2-Eb1/Il2rb/H2-Aa/H2-Ab1/H2-Ob/H2-DMb1/Zap70/H2-DMb2/H2-Oa/Cd247/Jag2/Runx3/Tbx21/Cd3d/Stat4/Nfkbia/Cd3g/Il12b/Notch2/Il2ra/Mapk12
mmu05206	MicroRNAs in cancer	36/1010	182/8535	0.00122074797186123	0.0152837646077026	Cdkn1a/Hmox1/Ccng1/Brca1/Efna3/Mdm2/Cdca5/Cdc25c/Cd44/Itga5/Vim/Abcb1b/Kif23/Bmf/Ccne1/Ptgs2/Serpinb5/Casp3/Hdac5/Dnmt1/Stat3/Irs2/Ezh2/Hoxd10/Gm12844/Egfr/Cyp1b1/Cdkn2a/Hdac9/Mmp9/Ccne2/Pim1/Stmn1/Mdm4/Notch2/St14	Cdkn1a/Hmox1/Ccng1/Brca1/Efna3/Mdm2/Cdca5/Cdc25c/Cd44/Itga5/Vim/Abcb1b/Kif23/Bmf/Ccne1/Ptgs2/Serpinb5/Casp3/Hdac5/Dnmt1/Stat3/Irs2/Ezh2/Hoxd10/Gm12844/Egfr/Cyp1b1/Cdkn2a/Hdac9/Mmp9/Ccne2/Pim1/Stmn1/Mdm4/Notch2/St14	mmu:12575/mmu:15368/mmu:12450/mmu:12189/mmu:13638/mmu:17246/mmu:67849/mmu:12532/mmu:12505/mmu:16402/mmu:22352/mmu:18669/mmu:71819/mmu:171543/mmu:12447/mmu:19225/mmu:20724/mmu:12367/mmu:15184/mmu:13433/mmu:20848/mmu:384783/mmu:14056/mmu:15430/mmu:11848/mmu:13649/mmu:13078/mmu:12578/mmu:15184/mmu:17395/mmu:12448/mmu:18712/mmu:16765/mmu:17248/mmu:18129/mmu:19143	36	27	Cdkn1a/Hmox1/Ccng1/Brca1/Efna3/Mdm2/Cdca5/Cdc25c/Cd44/Itga5/Vim/Abcb1b/Kif23/Ccne1/Ptgs2/Serpinb5/Casp3/Dnmt1/Stat3/Ezh2/Gm12844/Egfr/Cdkn2a/Ccne2/Stmn1/Mdm4/St14	9	Bmf/Hdac5/Irs2/Hoxd10/Cyp1b1/Hdac9/Mmp9/Pim1/Notch2
mmu05310	Asthma	8/1010	20/8535	0.00127195504763079	0.0153123819195553	H2-Eb1/H2-Aa/H2-Ab1/H2-Ob/H2-DMb1/H2-DMb2/H2-Oa/Ccl11	H2-Eb1/H2-Aa/H2-Ab1/H2-Ob/H2-DMb1/H2-DMb2/H2-Oa/Ccl11	mmu:14969/mmu:14960/mmu:14961/mmu:15002/mmu:14999/mmu:15000/mmu:15001/mmu:20292	8	1	Ccl11	7	H2-Eb1/H2-Aa/H2-Ab1/H2-Ob/H2-DMb1/H2-DMb2/H2-Oa
mmu04145	Phagosome	40/1010	210/8535	0.00143447982903123	0.016629340240251	H2-Eb1/H2-K2/H2-Q4/Itga5/Scarb1/H2-Q5/H2-Aa/H2-Ab1/H2-K1/H2-Ob/Tubb5/Cd209a/H2-Q7/H2-DMb1/H2-D1/Atp6v1d/H2-DMb2/H2-Oa/LOC115490142/Tubb2b/Itgb2l/Itga2/Cd209c/Clec7a/Cd209f/Atp6v0d2/Itgam/Lamp2/Fcgr2b/Cd209d/Tuba1c/Rilp/Comp/H2-Q2/Gm7030/Tubb4b/H2-M3/H2-Q6/H2-Q9/Marco	H2-Eb1/H2-K2/H2-Q4/Itga5/Scarb1/H2-Q5/H2-Aa/H2-Ab1/H2-K1/H2-Ob/Tubb5/Cd209a/H2-Q7/H2-DMb1/H2-D1/Atp6v1d/H2-DMb2/H2-Oa/LOC115490142/Tubb2b/Itgb2l/Itga2/Cd209c/Clec7a/Cd209f/Atp6v0d2/Itgam/Lamp2/Fcgr2b/Cd209d/Tuba1c/Rilp/Comp/H2-Q2/Gm7030/Tubb4b/H2-M3/H2-Q6/H2-Q9/Marco	mmu:14969/mmu:15007/mmu:15015/mmu:16402/mmu:20778/mmu:15018/mmu:14960/mmu:14961/mmu:14972/mmu:15002/mmu:22154/mmu:170786/mmu:15018/mmu:14999/mmu:14964/mmu:73834/mmu:15000/mmu:15001/mmu:17969/mmu:73710/mmu:16415/mmu:16398/mmu:170776/mmu:56644/mmu:69142/mmu:242341/mmu:16409/mmu:16784/mmu:14130/mmu:170779/mmu:22146/mmu:280408/mmu:12845/mmu:15013/mmu:100529082/mmu:227613/mmu:14991/mmu:110557/mmu:1105…	40	15	Itga5/Tubb5/Atp6v1d/Tubb2b/Itga2/Cd209f/Atp6v0d2/Itgam/Lamp2/Fcgr2b/Cd209d/Tuba1c/Rilp/Tubb4b/Marco	25	H2-Eb1/H2-K2/H2-Q4/Scarb1/H2-Q5/H2-Aa/H2-Ab1/H2-K1/H2-Ob/Cd209a/H2-Q7/H2-DMb1/H2-D1/H2-DMb2/H2-Oa/LOC115490142/Itgb2l/Cd209c/Clec7a/Comp/H2-Q2/Gm7030/H2-M3/H2-Q6/H2-Q9
mmu05321	Inflammatory bowel disease (IBD)	16/1010	62/8535	0.00181904442409704	0.0203343180265133	H2-Eb1/H2-Aa/Il6/H2-Ab1/H2-Ob/H2-DMb1/H2-DMb2/H2-Oa/Stat3/Tbx21/Il18/Stat4/Il12b/Nod2/Tgfb3/Tlr5	H2-Eb1/H2-Aa/Il6/H2-Ab1/H2-Ob/H2-DMb1/H2-DMb2/H2-Oa/Stat3/Tbx21/Il18/Stat4/Il12b/Nod2/Tgfb3/Tlr5	mmu:14969/mmu:14960/mmu:16193/mmu:14961/mmu:15002/mmu:14999/mmu:15000/mmu:15001/mmu:20848/mmu:57765/mmu:16173/mmu:20849/mmu:16160/mmu:257632/mmu:21809/mmu:53791	16	5	Il6/Stat3/Il18/Nod2/Tlr5	11	H2-Eb1/H2-Aa/H2-Ab1/H2-Ob/H2-DMb1/H2-DMb2/H2-Oa/Tbx21/Stat4/Il12b/Tgfb3
mmu04659	Th17 cell differentiation	23/1010	104/8535	0.00204076741876525	0.0220262138646042	H2-Eb1/Il2rb/Irf4/H2-Aa/Il6/Il17d/H2-Ab1/H2-Ob/Hif1a/H2-DMb1/Zap70/H2-DMb2/H2-Oa/Cd247/Stat3/Il1r1/Tbx21/Cd3d/Nfkbia/Cd3g/Il2ra/Mapk12/Rxrb	H2-Eb1/Il2rb/Irf4/H2-Aa/Il6/Il17d/H2-Ab1/H2-Ob/Hif1a/H2-DMb1/Zap70/H2-DMb2/H2-Oa/Cd247/Stat3/Il1r1/Tbx21/Cd3d/Nfkbia/Cd3g/Il2ra/Mapk12/Rxrb	mmu:14969/mmu:16185/mmu:16364/mmu:14960/mmu:16193/mmu:239114/mmu:14961/mmu:15002/mmu:15251/mmu:14999/mmu:22637/mmu:15000/mmu:15001/mmu:12503/mmu:20848/mmu:16177/mmu:57765/mmu:12500/mmu:18035/mmu:12502/mmu:16184/mmu:29857/mmu:20182	23	4	Il6/Hif1a/Stat3/Il1r1	19	H2-Eb1/Il2rb/Irf4/H2-Aa/Il17d/H2-Ab1/H2-Ob/H2-DMb1/Zap70/H2-DMb2/H2-Oa/Cd247/Tbx21/Cd3d/Nfkbia/Cd3g/Il2ra/Mapk12/Rxrb
mmu05169	Epstein-Barr virus infection	48/1010	269/8535	0.00215249547934024	0.0224577028344499	Cdkn1a/Ccna2/H2-Eb1/Mdm2/Apaf1/Polk/Cd44/H2-K2/H2-Q4/Vim/H2-Q5/H2-Aa/Il6/H2-Ab1/Ccne1/H2-K1/H2-Ob/Icam1/Casp3/H2-Q7/H2-DMb1/H2-D1/Skp2/H2-DMb2/H2-Oa/Cd247/Casp8/Pdia3/Runx3/Stat3/Itgal/Bax/Cd3d/Nfkbia/Ccne2/Gm16938/Cd3g/Oas2/Entpd3/Gm52502/Cycs/H2-Q2/Mapk12/Gm7030/H2-M3/Gm46555/H2-Q6/H2-Q9	Cdkn1a/Ccna2/H2-Eb1/Mdm2/Apaf1/Polk/Cd44/H2-K2/H2-Q4/Vim/H2-Q5/H2-Aa/Il6/H2-Ab1/Ccne1/H2-K1/H2-Ob/Icam1/Casp3/H2-Q7/H2-DMb1/H2-D1/Skp2/H2-DMb2/H2-Oa/Cd247/Casp8/Pdia3/Runx3/Stat3/Itgal/Bax/Cd3d/Nfkbia/Ccne2/Gm16938/Cd3g/Oas2/Entpd3/Gm52502/Cycs/H2-Q2/Mapk12/Gm7030/H2-M3/Gm46555/H2-Q6/H2-Q9	mmu:12575/mmu:12428/mmu:14969/mmu:17246/mmu:11783/mmu:27015/mmu:12505/mmu:15007/mmu:15015/mmu:22352/mmu:15018/mmu:14960/mmu:16193/mmu:14961/mmu:12447/mmu:14972/mmu:15002/mmu:15894/mmu:12367/mmu:15018/mmu:14999/mmu:14964/mmu:27401/mmu:15000/mmu:15001/mmu:12503/mmu:12370/mmu:14827/mmu:12399/mmu:20848/mmu:16408/mmu:12028/mmu:12500/mmu:18035/mmu:12448/mmu:17999/mmu:12502/mmu:246728/mmu:215446/mmu:179…	48	21	Cdkn1a/Ccna2/Mdm2/Apaf1/Polk/Cd44/Vim/Il6/Ccne1/Icam1/Casp3/Skp2/Casp8/Pdia3/Stat3/Bax/Ccne2/Gm16938/Oas2/Gm52502/Cycs	27	H2-Eb1/H2-K2/H2-Q4/H2-Q5/H2-Aa/H2-Ab1/H2-K1/H2-Ob/H2-Q7/H2-DMb1/H2-D1/H2-DMb2/H2-Oa/Cd247/Runx3/Itgal/Cd3d/Nfkbia/Cd3g/Entpd3/H2-Q2/Mapk12/Gm7030/H2-M3/Gm46555/H2-Q6/H2-Q9
mmu05152	Tuberculosis	36/1010	190/8535	0.00266066134051936	0.0268640967607277	H2-Eb1/Apaf1/Ciita/H2-Aa/Il6/Cd74/H2-Ab1/H2-Ob/Cd209a/Nos2/Casp3/H2-DMb1/Hspd1-ps4/H2-DMb2/H2-Oa/Itgb2l/Casp8/Cd209c/Clec7a/Gm12844/Cd209f/Atp6v0d2/Bax/Il18/Itgam/Il12b/Lbp/Lamp2/Fcgr2b/Cd209d/Cycs/Nod2/Mapk12/Calm1/Calml4/Tgfb3	H2-Eb1/Apaf1/Ciita/H2-Aa/Il6/Cd74/H2-Ab1/H2-Ob/Cd209a/Nos2/Casp3/H2-DMb1/Hspd1-ps4/H2-DMb2/H2-Oa/Itgb2l/Casp8/Cd209c/Clec7a/Gm12844/Cd209f/Atp6v0d2/Bax/Il18/Itgam/Il12b/Lbp/Lamp2/Fcgr2b/Cd209d/Cycs/Nod2/Mapk12/Calm1/Calml4/Tgfb3	mmu:14969/mmu:11783/mmu:12265/mmu:14960/mmu:16193/mmu:16149/mmu:14961/mmu:15002/mmu:170786/mmu:18126/mmu:12367/mmu:14999/mmu:15510/mmu:15000/mmu:15001/mmu:16415/mmu:12370/mmu:170776/mmu:56644/mmu:11848/mmu:69142/mmu:242341/mmu:12028/mmu:16173/mmu:16409/mmu:16160/mmu:16803/mmu:16784/mmu:14130/mmu:170779/mmu:13063/mmu:257632/mmu:29857/mmu:12315/mmu:75600/mmu:21809	36	19	Apaf1/Il6/Casp3/Hspd1-ps4/Casp8/Gm12844/Cd209f/Atp6v0d2/Bax/Il18/Itgam/Lbp/Lamp2/Fcgr2b/Cd209d/Cycs/Nod2/Calm1/Calml4	17	H2-Eb1/Ciita/H2-Aa/Cd74/H2-Ab1/H2-Ob/Cd209a/Nos2/H2-DMb1/H2-DMb2/H2-Oa/Itgb2l/Cd209c/Clec7a/Il12b/Mapk12/Tgfb3
mmu04924	Renin secretion	19/1010	82/8535	0.0027793583551146	0.0271855989109647	Edn3/Adora1/Clca2/Plcb2/Edn1/Ednra/Ace/Clca3a2/Ptger4/Cacna1d/Ren1/Kcnj2/Itpr1/Ctsb/Adcy5/Clca3a1/Pde3a/Calm1/Calml4	Edn3/Adora1/Clca2/Plcb2/Edn1/Ednra/Ace/Clca3a2/Ptger4/Cacna1d/Ren1/Kcnj2/Itpr1/Ctsb/Adcy5/Clca3a1/Pde3a/Calm1/Calml4	mmu:13616/mmu:11539/mmu:229933/mmu:18796/mmu:13614/mmu:13617/mmu:11421/mmu:80797/mmu:19219/mmu:12289/mmu:19701/mmu:16518/mmu:16438/mmu:13030/mmu:224129/mmu:12722/mmu:54611/mmu:12315/mmu:75600	19	9	Clca2/Edn1/Ednra/Ace/Ptger4/Ren1/Ctsb/Calm1/Calml4	10	Edn3/Adora1/Plcb2/Clca3a2/Cacna1d/Kcnj2/Itpr1/Adcy5/Clca3a1/Pde3a
mmu03460	Fanconi anemia pathway	15/1010	59/8535	0.00292484712279525	0.027741731801058	Rad51/Brca1/Fanci/Eme1/Brip1/Polk/Ube2t/Blm/Cenps/Palb2/Rev1/Atrip-trex1/Telo2/Fanca/Fance	Rad51/Brca1/Fanci/Eme1/Brip1/Polk/Ube2t/Blm/Cenps/Palb2/Rev1/Atrip-trex1/Telo2/Fanca/Fance	mmu:19361/mmu:12189/mmu:208836/mmu:268465/mmu:237911/mmu:27015/mmu:67196/mmu:12144/mmu:69928/mmu:233826/mmu:56210/mmu:235610/mmu:71718/mmu:14087/mmu:72775	15	12	Rad51/Brca1/Fanci/Eme1/Brip1/Polk/Ube2t/Blm/Cenps/Palb2/Rev1/Fanca	3	Atrip-trex1/Telo2/Fance
mmu00982	Drug metabolism - cytochrome P450	16/1010	65/8535	0.00306765748984565	0.0282404939506379	Gsto1/Gsta1/Gstm6/Ugt2b35/Adh7/Mgst2/Fmo1/Aldh1a3/Gstp-ps/Gstp3/Aox3/Ugt1a5/Gsta3/Aldh3b3/Gsta2/Aldh3a1	Gsto1/Gsta1/Gstm6/Ugt2b35/Adh7/Mgst2/Fmo1/Aldh1a3/Gstp-ps/Gstp3/Aox3/Ugt1a5/Gsta3/Aldh3b3/Gsta2/Aldh3a1	mmu:14873/mmu:14857/mmu:14867/mmu:243085/mmu:11529/mmu:211666/mmu:14261/mmu:56847/mmu:14869/mmu:225884/mmu:71724/mmu:394433/mmu:14859/mmu:73458/mmu:14858/mmu:11670	16	12	Gsto1/Gsta1/Gstm6/Mgst2/Fmo1/Aldh1a3/Gstp-ps/Gstp3/Gsta3/Aldh3b3/Gsta2/Aldh3a1	4	Ugt2b35/Adh7/Aox3/Ugt1a5
mmu04610	Complement and coagulation cascades	18/1010	78/8535	0.00371743775675277	0.0332445147961033	Vsig4/Masp1/Pros1/Plat/Clu/Cfb/Bdkrb1/Procr/C4b/Bdkrb2/Cd55/Itgb2l/F2rl3/Hc/F2r/Itgam/Cfi/Proc	Vsig4/Masp1/Pros1/Plat/Clu/Cfb/Bdkrb1/Procr/C4b/Bdkrb2/Cd55/Itgb2l/F2rl3/Hc/F2r/Itgam/Cfi/Proc	mmu:278180/mmu:17174/mmu:19128/mmu:18791/mmu:12759/mmu:14962/mmu:12061/mmu:19124/mmu:12268/mmu:12062/mmu:13136/mmu:16415/mmu:14065/mmu:15139/mmu:14062/mmu:16409/mmu:12630/mmu:19123	18	16	Vsig4/Masp1/Pros1/Plat/Clu/Cfb/Bdkrb1/Procr/C4b/Bdkrb2/Cd55/Hc/F2r/Itgam/Cfi/Proc	2	Itgb2l/F2rl3
mmu00240	Pyrimidine metabolism	16/1010	68/8535	0.00495219741559497	0.0430566053078119	Rrm2/Tyms/Rrm1/Dck/Nt5e/Nt5c/Dpyd/Cda/Tk1/Upb1/Upp1/Dut/Gm6091/Entpd3/Dctd/Nt5c3b	Rrm2/Tyms/Rrm1/Dck/Nt5e/Nt5c/Dpyd/Cda/Tk1/Upb1/Upp1/Dut/Gm6091/Entpd3/Dctd/Nt5c3b	mmu:20135/mmu:22171/mmu:20133/mmu:13178/mmu:23959/mmu:50773/mmu:99586/mmu:72269/mmu:21877/mmu:103149/mmu:22271/mmu:110074/mmu:21877/mmu:215446/mmu:320685/mmu:68106	16	11	Rrm2/Tyms/Rrm1/Dck/Nt5c/Cda/Tk1/Upp1/Dut/Gm6091/Dctd	5	Nt5e/Dpyd/Upb1/Entpd3/Nt5c3b
