# Supplementary material for: Molecular Profiling of Inflammatory Processes in a Mouse Model of IC/BPS: From the Complete Transcriptome to Major Sex-Related Histological Features of the Urinary Bladder
Source: Int J Mol Sci. 2023 Mar 17;24(6):5758. doi: 10.3390/ijms24065758 (PMC10058956; doi:10.3390/ijms24065758)
Supplement: Supplementary file 1 [file ijms-24-05758-s001.zip › Supplementary table S7_CYP_femalesvsCtrl_females.all_KEGGenrich_significant.xls]

KEGGID	Description	GeneRatio	BgRatio	pvalue	padj	geneID	geneName	keggID	Count	Up	Up_Gene_id	Down	Down_Gene_id
mmu04115	p53 signaling pathway	33/1063	91/8713	2.50716268828739e-09	7.84741921433952e-07	Ccnb1/Pidd1/Cdkn1a/Pmaip1/Gtse1/Ccng1/Rrm2/Cdk1/Tnfrsf10b/Sesn2/Ccnb2/Bbc3/Zmat3/Mdm2/Chek1/Bax/Igf1/Casp8/Serpinb5/Apaf1/Casp3/Rprm/Serpine1/Igfbp3/Shisa5/Thbs1/Ei24/Ccne2/Sesn1/Chek2/Cdkn2a/Mdm4/Ppm1d	Ccnb1/Pidd1/Cdkn1a/Pmaip1/Gtse1/Ccng1/Rrm2/Cdk1/Tnfrsf10b/Sesn2/Ccnb2/Bbc3/Zmat3/Mdm2/Chek1/Bax/Igf1/Casp8/Serpinb5/Apaf1/Casp3/Rprm/Serpine1/Igfbp3/Shisa5/Thbs1/Ei24/Ccne2/Sesn1/Chek2/Cdkn2a/Mdm4/Ppm1d	mmu:268697/mmu:57913/mmu:12575/mmu:58801/mmu:29870/mmu:12450/mmu:20135/mmu:12534/mmu:21933/mmu:230784/mmu:12442/mmu:170770/mmu:22401/mmu:17246/mmu:12649/mmu:12028/mmu:16000/mmu:12370/mmu:20724/mmu:11783/mmu:12367/mmu:67874/mmu:18787/mmu:16009/mmu:66940/mmu:21825/mmu:13663/mmu:12448/mmu:140742/mmu:50883/mmu:12578/mmu:17248/mmu:53892	33	31	Ccnb1/Pidd1/Cdkn1a/Pmaip1/Gtse1/Ccng1/Rrm2/Cdk1/Tnfrsf10b/Sesn2/Ccnb2/Bbc3/Zmat3/Mdm2/Chek1/Bax/Igf1/Casp8/Serpinb5/Apaf1/Casp3/Rprm/Serpine1/Shisa5/Thbs1/Ei24/Ccne2/Chek2/Cdkn2a/Mdm4/Ppm1d	2	Igfbp3/Sesn1
mmu05150	Staphylococcus aureus infection	26/1063	72/8713	1.3636589776136e-07	2.13412629996528e-05	Masp1/C4b/Krt13/Krt23/Fcgr1/Icam1/Fcgr4/Cfb/Defb1/Fcgr2b/Selp/Krt15/H2-Eb1/C1qb/C1qa/Krt14/Fpr1/C1qc/Fcgr3/C3ar1/Itgam/H2-Oa/H2-Ob/Krt19/Cfi/C5ar1	Masp1/C4b/Krt13/Krt23/Fcgr1/Icam1/Fcgr4/Cfb/Defb1/Fcgr2b/Selp/Krt15/H2-Eb1/C1qb/C1qa/Krt14/Fpr1/C1qc/Fcgr3/C3ar1/Itgam/H2-Oa/H2-Ob/Krt19/Cfi/C5ar1	mmu:17174/mmu:12268/mmu:16663/mmu:94179/mmu:14129/mmu:15894/mmu:246256/mmu:14962/mmu:13214/mmu:14130/mmu:20344/mmu:16665/mmu:14969/mmu:12260/mmu:12259/mmu:16664/mmu:14293/mmu:12262/mmu:14131/mmu:12267/mmu:16409/mmu:15001/mmu:15002/mmu:16669/mmu:12630/mmu:12273	26	22	Masp1/C4b/Krt13/Krt23/Fcgr1/Icam1/Fcgr4/Cfb/Fcgr2b/Selp/Krt15/C1qb/C1qa/Krt14/Fpr1/C1qc/Fcgr3/C3ar1/Itgam/Krt19/Cfi/C5ar1	4	Defb1/H2-Eb1/H2-Oa/H2-Ob
mmu05410	Hypertrophic cardiomyopathy (HCM)	32/1063	109/8713	1.19029331214473e-06	0.000124187268900434	Itga2/Tnnt2/Itgb4/Igf1/Itga6/Actc1/Itgb8/Itgb3/Sgcd/Itga4/Dmd/Tpm4/Itga2b/Lama1/Ace/Prkab2/Prkaa2/Il6/Des/Atp2a3/Tgfb1/Slc8a1/Cacna2d2/Ryr2/Tgfb3/Cacna2d1/Agt/Itga1/Itga7/Sgcb/Actb/Itga9	Itga2/Tnnt2/Itgb4/Igf1/Itga6/Actc1/Itgb8/Itgb3/Sgcd/Itga4/Dmd/Tpm4/Itga2b/Lama1/Ace/Prkab2/Prkaa2/Il6/Des/Atp2a3/Tgfb1/Slc8a1/Cacna2d2/Ryr2/Tgfb3/Cacna2d1/Agt/Itga1/Itga7/Sgcb/Actb/Itga9	mmu:16398/mmu:21956/mmu:192897/mmu:16000/mmu:16403/mmu:11464/mmu:320910/mmu:16416/mmu:24052/mmu:16401/mmu:13405/mmu:326618/mmu:16399/mmu:16772/mmu:11421/mmu:108097/mmu:108079/mmu:16193/mmu:13346/mmu:53313/mmu:21803/mmu:20541/mmu:56808/mmu:20191/mmu:21809/mmu:12293/mmu:11606/mmu:109700/mmu:16404/mmu:24051/mmu:11461/mmu:104099	32	13	Itga2/Itgb4/Igf1/Itga6/Itgb8/Itga4/Tpm4/Itga2b/Lama1/Ace/Il6/Tgfb1/Agt	19	Tnnt2/Actc1/Itgb3/Sgcd/Dmd/Prkab2/Prkaa2/Des/Atp2a3/Slc8a1/Cacna2d2/Ryr2/Tgfb3/Cacna2d1/Itga1/Itga7/Sgcb/Actb/Itga9
mmu05414	Dilated cardiomyopathy (DCM)	32/1063	112/8713	2.29141886195603e-06	0.000179303525948059	Itga2/Tnnt2/Itgb4/Igf1/Itga6/Actc1/Itgb8/Itgb3/Sgcd/Itga4/Dmd/Tpm4/Prkacb/Itga2b/Lama1/Adcy4/Des/Atp2a3/Tgfb1/Slc8a1/Cacna2d2/Ryr2/Tgfb3/Cacna2d1/Agt/Itga1/Adcy5/Itga7/Sgcb/Actb/Adcy8/Itga9	Itga2/Tnnt2/Itgb4/Igf1/Itga6/Actc1/Itgb8/Itgb3/Sgcd/Itga4/Dmd/Tpm4/Prkacb/Itga2b/Lama1/Adcy4/Des/Atp2a3/Tgfb1/Slc8a1/Cacna2d2/Ryr2/Tgfb3/Cacna2d1/Agt/Itga1/Adcy5/Itga7/Sgcb/Actb/Adcy8/Itga9	mmu:16398/mmu:21956/mmu:192897/mmu:16000/mmu:16403/mmu:11464/mmu:320910/mmu:16416/mmu:24052/mmu:16401/mmu:13405/mmu:326618/mmu:18749/mmu:16399/mmu:16772/mmu:104110/mmu:13346/mmu:53313/mmu:21803/mmu:20541/mmu:56808/mmu:20191/mmu:21809/mmu:12293/mmu:11606/mmu:109700/mmu:224129/mmu:16404/mmu:24051/mmu:11461/mmu:11514/mmu:104099	32	13	Itga2/Itgb4/Igf1/Itga6/Itgb8/Itga4/Tpm4/Itga2b/Lama1/Adcy4/Tgfb1/Agt/Adcy8	19	Tnnt2/Actc1/Itgb3/Sgcd/Dmd/Prkacb/Des/Atp2a3/Slc8a1/Cacna2d2/Ryr2/Tgfb3/Cacna2d1/Itga1/Adcy5/Itga7/Sgcb/Actb/Itga9
mmu04110	Cell cycle	39/1063	157/8713	8.31571375146307e-06	0.000514012621679074	Ccnb1/Cdkn1a/Ccna2/Cdc20/Bub1/Ttk/Cdk1/Cdc25c/Ccnb2/Espl1/Mdm2/Mcm5/Bub1b/Cdkn1c/Chek1/Cdc6/Mcm6/Mcm7/Rbl1/E2f2/Cdkn2c/Mad2l1/Plk1/Dbf4/Mcm2/Mcm3/E2f1/Mcm4/Ccne2/Tgfb1/Rbl2/Cdc45/Pttg1/Tgfb3/Cdkn1b/Chek2/Cdkn2a/Cdc7/Orc1	Ccnb1/Cdkn1a/Ccna2/Cdc20/Bub1/Ttk/Cdk1/Cdc25c/Ccnb2/Espl1/Mdm2/Mcm5/Bub1b/Cdkn1c/Chek1/Cdc6/Mcm6/Mcm7/Rbl1/E2f2/Cdkn2c/Mad2l1/Plk1/Dbf4/Mcm2/Mcm3/E2f1/Mcm4/Ccne2/Tgfb1/Rbl2/Cdc45/Pttg1/Tgfb3/Cdkn1b/Chek2/Cdkn2a/Cdc7/Orc1	mmu:268697/mmu:12575/mmu:12428/mmu:107995/mmu:12235/mmu:22137/mmu:12534/mmu:12532/mmu:12442/mmu:105988/mmu:17246/mmu:17218/mmu:12236/mmu:12577/mmu:12649/mmu:23834/mmu:17219/mmu:17220/mmu:19650/mmu:242705/mmu:12580/mmu:56150/mmu:18817/mmu:27214/mmu:17216/mmu:17215/mmu:13555/mmu:17217/mmu:12448/mmu:21803/mmu:19651/mmu:12544/mmu:30939/mmu:21809/mmu:12576/mmu:50883/mmu:12578/mmu:12545/mmu:18392	39	34	Ccnb1/Cdkn1a/Ccna2/Cdc20/Bub1/Ttk/Cdk1/Cdc25c/Ccnb2/Espl1/Mdm2/Mcm5/Bub1b/Chek1/Cdc6/Mcm6/Mcm7/Rbl1/E2f2/Cdkn2c/Mad2l1/Plk1/Dbf4/Mcm2/Mcm3/E2f1/Mcm4/Ccne2/Tgfb1/Cdc45/Chek2/Cdkn2a/Cdc7/Orc1	5	Cdkn1c/Rbl2/Pttg1/Tgfb3/Cdkn1b
mmu05206	MicroRNAs in cancer	43/1063	181/8713	9.85327709288959e-06	0.000514012621679074	Hmox1/Cdkn1a/Ccng1/Efna3/Brca1/Hdac9/Cdc25c/Cd44/Mdm2/Mmp9/Fscn1/Kif23/Cdca5/Ezh2/Serpinb5/St14/Casp3/Itgb3/E2f2/Hoxd10/Vim/Efna4/E2f1/Stat3/Notch1/Notch3/Thbs1/Ccne2/Tnc/Bcl2l11/Pik3ca/Dnmt1/Notch4/Bak1/Hras/Hdac5/Cdkn1b/Cdkn2a/Ddit4/Stmn1/Mdm4/Erbb3/Nras	Hmox1/Cdkn1a/Ccng1/Efna3/Brca1/Hdac9/Cdc25c/Cd44/Mdm2/Mmp9/Fscn1/Kif23/Cdca5/Ezh2/Serpinb5/St14/Casp3/Itgb3/E2f2/Hoxd10/Vim/Efna4/E2f1/Stat3/Notch1/Notch3/Thbs1/Ccne2/Tnc/Bcl2l11/Pik3ca/Dnmt1/Notch4/Bak1/Hras/Hdac5/Cdkn1b/Cdkn2a/Ddit4/Stmn1/Mdm4/Erbb3/Nras	mmu:15368/mmu:12575/mmu:12450/mmu:13638/mmu:12189/mmu:15184/mmu:12532/mmu:12505/mmu:17246/mmu:17395/mmu:14086/mmu:71819/mmu:67849/mmu:14056/mmu:20724/mmu:19143/mmu:12367/mmu:16416/mmu:242705/mmu:15430/mmu:22352/mmu:13639/mmu:13555/mmu:20848/mmu:18128/mmu:18131/mmu:21825/mmu:12448/mmu:21923/mmu:12125/mmu:18706/mmu:13433/mmu:18132/mmu:12018/mmu:15461/mmu:15184/mmu:12576/mmu:12578/mmu:74747/mmu:1676…	43	36	Hmox1/Cdkn1a/Ccng1/Efna3/Brca1/Cdc25c/Cd44/Mdm2/Fscn1/Kif23/Cdca5/Ezh2/Serpinb5/St14/Casp3/E2f2/Vim/Efna4/E2f1/Stat3/Notch1/Notch3/Thbs1/Ccne2/Tnc/Bcl2l11/Dnmt1/Notch4/Bak1/Hras/Cdkn2a/Ddit4/Stmn1/Mdm4/Erbb3/Nras	7	Hdac9/Mmp9/Itgb3/Hoxd10/Pik3ca/Hdac5/Cdkn1b
mmu04512	ECM-receptor interaction	27/1063	95/8713	1.55387774670586e-05	0.000694805335312764	Hmmr/Cd44/Itga2/Itgb4/Itga6/Col4a6/Itgb8/Itgb3/Itga4/Itga2b/Lama1/Frem1/Sv2c/Col2a1/Thbs1/Ibsp/Tnc/Lama5/Frem2/Npnt/Vwf/Itga1/Itga7/Lamb3/Col9a3/Spp1/Itga9	Hmmr/Cd44/Itga2/Itgb4/Itga6/Col4a6/Itgb8/Itgb3/Itga4/Itga2b/Lama1/Frem1/Sv2c/Col2a1/Thbs1/Ibsp/Tnc/Lama5/Frem2/Npnt/Vwf/Itga1/Itga7/Lamb3/Col9a3/Spp1/Itga9	mmu:15366/mmu:12505/mmu:16398/mmu:192897/mmu:16403/mmu:94216/mmu:320910/mmu:16416/mmu:16401/mmu:16399/mmu:16772/mmu:329872/mmu:75209/mmu:12824/mmu:21825/mmu:15891/mmu:21923/mmu:16776/mmu:242022/mmu:114249/mmu:22371/mmu:109700/mmu:16404/mmu:16780/mmu:12841/mmu:20750/mmu:104099	27	20	Hmmr/Cd44/Itga2/Itgb4/Itga6/Itgb8/Itga4/Itga2b/Lama1/Frem1/Col2a1/Thbs1/Ibsp/Tnc/Lama5/Npnt/Vwf/Lamb3/Col9a3/Spp1	7	Col4a6/Itgb3/Sv2c/Frem2/Itga1/Itga7/Itga9
mmu05165	Human papillomavirus infection	74/1063	379/8713	1.99352638688652e-05	0.00077996719886935	Cdkn1a/Ccna2/Oasl2/Mdm2/Itga2/Oasl1/Itgb4/Bax/Itga6/Casp8/Col4a6/Isg15/Rbl1/Wnt4/Itgb8/Casp3/Stat2/Itgb3/Itga4/Ptger4/Mx1/Wnt9a/Prkacb/Itga2b/Tcirg1/Lama1/Ikbke/Akt3/Creb3l4/Wnt10b/E2f1/Notch1/Notch3/Col2a1/Thbs1/Fzd10/Irf9/Ibsp/Ccne2/Tnc/Lama5/Rbl2/Fzd2/Pik3ca/Notch4/Bak1/Vwf/Atp6v1a/Fasl/Itga1/Tnfrsf1a/Hras/Mfng/Itga7/Cdkn1b/Pard6g/Eif2ak2/Lamb3/Col9a3/Heyl/Spp1/Atp6v0e2/Hey2/Tert/Fzd5/H2-M5/H2…	Cdkn1a/Ccna2/Oasl2/Mdm2/Itga2/Oasl1/Itgb4/Bax/Itga6/Casp8/Col4a6/Isg15/Rbl1/Wnt4/Itgb8/Casp3/Stat2/Itgb3/Itga4/Ptger4/Mx1/Wnt9a/Prkacb/Itga2b/Tcirg1/Lama1/Ikbke/Akt3/Creb3l4/Wnt10b/E2f1/Notch1/Notch3/Col2a1/Thbs1/Fzd10/Irf9/Ibsp/Ccne2/Tnc/Lama5/Rbl2/Fzd2/Pik3ca/Notch4/Bak1/Vwf/Atp6v1a/Fasl/Itga1/Tnfrsf1a/Hras/Mfng/Itga7/Cdkn1b/Pard6g/Eif2ak2/Lamb3/Col9a3/Heyl/Spp1/Atp6v0e2/Hey2/Tert/Fzd5/H2-M5/H2…	mmu:12575/mmu:12428/mmu:23962/mmu:17246/mmu:16398/mmu:231655/mmu:192897/mmu:12028/mmu:16403/mmu:12370/mmu:94216/mmu:100038882/mmu:19650/mmu:22417/mmu:320910/mmu:12367/mmu:20847/mmu:16416/mmu:16401/mmu:19219/mmu:17857/mmu:216795/mmu:18749/mmu:16399/mmu:27060/mmu:16772/mmu:56489/mmu:23797/mmu:78284/mmu:22410/mmu:13555/mmu:18128/mmu:18131/mmu:12824/mmu:21825/mmu:93897/mmu:16391/mmu:15891/mmu:12448/m…	74	55	Cdkn1a/Ccna2/Oasl2/Mdm2/Itga2/Oasl1/Itgb4/Bax/Itga6/Casp8/Isg15/Rbl1/Wnt4/Itgb8/Casp3/Stat2/Itga4/Ptger4/Mx1/Itga2b/Tcirg1/Lama1/Ikbke/Creb3l4/E2f1/Notch1/Notch3/Col2a1/Thbs1/Fzd10/Irf9/Ibsp/Ccne2/Tnc/Lama5/Notch4/Bak1/Vwf/Atp6v1a/Tnfrsf1a/Hras/Mfng/Pard6g/Eif2ak2/Lamb3/Col9a3/Heyl/Spp1/Hey2/Tert/Fzd5/Ppp2r1b/Nras/Mx2/H2-T24	19	Col4a6/Itgb3/Wnt9a/Prkacb/Akt3/Wnt10b/Rbl2/Fzd2/Pik3ca/Fasl/Itga1/Itga7/Cdkn1b/Atp6v0e2/H2-M5/H2-Q9/H2-M2/Atp6v0a4/Itga9
mmu05162	Measles	38/1063	158/8713	2.3866112234378e-05	0.000830010347706703	Oas2/Irf7/Bbc3/Csnk2a3/Bax/Oas1a/Casp8/Apaf1/Jak3/Fcgr2b/Casp3/Stat2/Cd28/Oas3/Il2rb/Cd209f/Mx1/Msn/Ikbke/Akt3/Stat3/Il6/Cd209a/Oas1g/Irf9/Irak4/Ccne2/Pik3ca/Bak1/Fasl/Stat5a/Cdkn1b/Myd88/Cd209g/Oas1b/Eif2ak2/Tnfaip3/Mx2	Oas2/Irf7/Bbc3/Csnk2a3/Bax/Oas1a/Casp8/Apaf1/Jak3/Fcgr2b/Casp3/Stat2/Cd28/Oas3/Il2rb/Cd209f/Mx1/Msn/Ikbke/Akt3/Stat3/Il6/Cd209a/Oas1g/Irf9/Irak4/Ccne2/Pik3ca/Bak1/Fasl/Stat5a/Cdkn1b/Myd88/Cd209g/Oas1b/Eif2ak2/Tnfaip3/Mx2	mmu:246728/mmu:54123/mmu:170770/mmu:12995/mmu:12028/mmu:246730/mmu:12370/mmu:11783/mmu:16453/mmu:14130/mmu:12367/mmu:20847/mmu:12487/mmu:246727/mmu:16185/mmu:69142/mmu:17857/mmu:17698/mmu:56489/mmu:23797/mmu:20848/mmu:16193/mmu:170786/mmu:23960/mmu:16391/mmu:266632/mmu:12448/mmu:18706/mmu:12018/mmu:14103/mmu:20850/mmu:12576/mmu:17874/mmu:69142/mmu:23961/mmu:19106/mmu:21929/mmu:17858	38	29	Oas2/Irf7/Bbc3/Bax/Oas1a/Casp8/Apaf1/Jak3/Fcgr2b/Casp3/Stat2/Oas3/Cd209f/Mx1/Msn/Ikbke/Stat3/Il6/Oas1g/Irf9/Irak4/Ccne2/Bak1/Stat5a/Myd88/Cd209g/Oas1b/Eif2ak2/Mx2	9	Csnk2a3/Cd28/Il2rb/Akt3/Cd209a/Pik3ca/Fasl/Cdkn1b/Tnfaip3
mmu05164	Influenza A	42/1063	185/8713	3.97932412781235e-05	0.00124552845200527	Oas2/Irf7/Tnfrsf10b/Il33/Ccl5/Ccl12/Icam1/Bax/Oas1a/Casp8/Apaf1/Casp3/Stat2/Nlrx1/Oas3/Kpna2/Mx1/H2-Eb1/Ikbke/Trim25/Pml/Akt3/Tmprss4/Il6/Ccl2/Oas1g/Irf9/Irak4/Pycard/Rsad2/Pik3ca/Bak1/Fasl/H2-Oa/Tnfrsf1a/H2-Ob/Myd88/Oas1b/Eif2ak2/Actb/Socs3/Mx2	Oas2/Irf7/Tnfrsf10b/Il33/Ccl5/Ccl12/Icam1/Bax/Oas1a/Casp8/Apaf1/Casp3/Stat2/Nlrx1/Oas3/Kpna2/Mx1/H2-Eb1/Ikbke/Trim25/Pml/Akt3/Tmprss4/Il6/Ccl2/Oas1g/Irf9/Irak4/Pycard/Rsad2/Pik3ca/Bak1/Fasl/H2-Oa/Tnfrsf1a/H2-Ob/Myd88/Oas1b/Eif2ak2/Actb/Socs3/Mx2	mmu:246728/mmu:54123/mmu:21933/mmu:77125/mmu:20304/mmu:20293/mmu:15894/mmu:12028/mmu:246730/mmu:12370/mmu:11783/mmu:12367/mmu:20847/mmu:270151/mmu:246727/mmu:16647/mmu:17857/mmu:14969/mmu:56489/mmu:217069/mmu:18854/mmu:23797/mmu:214523/mmu:16193/mmu:20296/mmu:23960/mmu:16391/mmu:266632/mmu:66824/mmu:58185/mmu:18706/mmu:12018/mmu:14103/mmu:15001/mmu:21937/mmu:15002/mmu:17874/mmu:23961/mmu:19106/mm…	42	34	Oas2/Irf7/Tnfrsf10b/Il33/Ccl12/Icam1/Bax/Oas1a/Casp8/Apaf1/Casp3/Stat2/Nlrx1/Oas3/Kpna2/Mx1/Ikbke/Trim25/Pml/Tmprss4/Il6/Ccl2/Oas1g/Irf9/Irak4/Pycard/Rsad2/Bak1/Tnfrsf1a/Myd88/Oas1b/Eif2ak2/Socs3/Mx2	8	Ccl5/H2-Eb1/Akt3/Pik3ca/Fasl/H2-Oa/H2-Ob/Actb
mmu04060	Cytokine-cytokine receptor interaction	53/1063	254/8713	4.96948444012371e-05	0.00133829434193531	Ccl8/Eda2r/Tnfrsf10b/Gdf15/Osmr/Il33/Il1rl2/Il1rn/Cxcl5/Ccl5/Il3ra/Ccl7/Lif/Ccl12/Tnfsf13b/Il7/Ackr4/Il6ra/Acvrl1/Bmp5/Il1r1/Il2rb/Ccl9/Acvr2b/Ccr1/Ccl6/Cxcr2/Il6/Il13ra1/Gdf11/Ccl2/Gdf10/Il31ra/Tgfb1/Ccl24/Inhba/Il13ra2/Xcr1/Il21r/Tgfb3/Fasl/Il17d/Tnfrsf1a/Clcf1/Ltb/Il17ra/Tnfrsf1b/Ccr5/Csf3/Il34/Cxcl9/Cntfr/Tnfsf4	Ccl8/Eda2r/Tnfrsf10b/Gdf15/Osmr/Il33/Il1rl2/Il1rn/Cxcl5/Ccl5/Il3ra/Ccl7/Lif/Ccl12/Tnfsf13b/Il7/Ackr4/Il6ra/Acvrl1/Bmp5/Il1r1/Il2rb/Ccl9/Acvr2b/Ccr1/Ccl6/Cxcr2/Il6/Il13ra1/Gdf11/Ccl2/Gdf10/Il31ra/Tgfb1/Ccl24/Inhba/Il13ra2/Xcr1/Il21r/Tgfb3/Fasl/Il17d/Tnfrsf1a/Clcf1/Ltb/Il17ra/Tnfrsf1b/Ccr5/Csf3/Il34/Cxcl9/Cntfr/Tnfsf4	mmu:20307/mmu:245527/mmu:21933/mmu:23886/mmu:18414/mmu:77125/mmu:107527/mmu:16181/mmu:20311/mmu:20304/mmu:16188/mmu:20306/mmu:16878/mmu:20293/mmu:24099/mmu:16196/mmu:252837/mmu:16194/mmu:11482/mmu:12160/mmu:16177/mmu:16185/mmu:20308/mmu:11481/mmu:12768/mmu:20305/mmu:12765/mmu:16193/mmu:16164/mmu:14561/mmu:20296/mmu:14560/mmu:218624/mmu:21803/mmu:56221/mmu:16323/mmu:16165/mmu:23832/mmu:60504/mmu:2…	53	38	Ccl8/Eda2r/Tnfrsf10b/Gdf15/Osmr/Il33/Il1rl2/Il1rn/Cxcl5/Il3ra/Ccl7/Lif/Ccl12/Tnfsf13b/Il7/Il6ra/Acvrl1/Bmp5/Il1r1/Ccl9/Ccr1/Ccl6/Cxcr2/Il6/Il13ra1/Gdf11/Ccl2/Tgfb1/Inhba/Il13ra2/Il21r/Tnfrsf1a/Clcf1/Il17ra/Tnfrsf1b/Ccr5/Il34/Tnfsf4	15	Ccl5/Ackr4/Il2rb/Acvr2b/Gdf10/Il31ra/Ccl24/Xcr1/Tgfb3/Fasl/Il17d/Ltb/Csf3/Cxcl9/Cntfr
mmu04610	Complement and coagulation cascades	23/1063	80/8713	5.35452030666426e-05	0.00133829434193531	Masp1/C4b/Bdkrb1/Pros1/Vsig4/Bdkrb2/Cfb/Procr/Serpine1/C6/C1qb/Plat/C1qa/C1qc/Vwf/C3ar1/Itgam/F2r/F13a1/Cfi/F7/Itgax/C5ar1	Masp1/C4b/Bdkrb1/Pros1/Vsig4/Bdkrb2/Cfb/Procr/Serpine1/C6/C1qb/Plat/C1qa/C1qc/Vwf/C3ar1/Itgam/F2r/F13a1/Cfi/F7/Itgax/C5ar1	mmu:17174/mmu:12268/mmu:12061/mmu:19128/mmu:278180/mmu:12062/mmu:14962/mmu:19124/mmu:18787/mmu:12274/mmu:12260/mmu:18791/mmu:12259/mmu:12262/mmu:22371/mmu:12267/mmu:16409/mmu:14062/mmu:74145/mmu:12630/mmu:14068/mmu:16411/mmu:12273	23	22	Masp1/C4b/Bdkrb1/Pros1/Vsig4/Bdkrb2/Cfb/Procr/Serpine1/C6/C1qb/Plat/C1qa/C1qc/Vwf/C3ar1/Itgam/F2r/F13a1/Cfi/F7/C5ar1	1	Itgax
mmu04151	PI3K-Akt signaling pathway	70/1063	364/8713	5.55841100484312e-05	0.00133829434193531	Cdkn1a/Efna3/Brca1/Vegfd/Osmr/Mdm2/Itga2/Chrm2/Kit/Il3ra/Itgb4/Il7/Igf1/Itga6/Col4a6/Jak3/Itgb8/Il6ra/Itgb3/Itga4/Sgk2/Il2rb/Itga2b/Lama1/Sgk1/Efna4/Akt3/Creb3l4/Angpt1/Prkaa2/Epha2/Il6/Col2a1/Thbs1/Pkn3/Ibsp/Ccne2/Gng13/Tnc/Lama5/Rbl2/Bcl2l11/Pik3ca/Gng8/Vwf/Fasl/Fgf7/Flt3/Itga1/Hras/F2r/Itga7/Erbb4/Cdkn1b/Nos3/Ddit4/Magi2/Syk/Lamb3/Col9a3/Spp1/Erbb3/Lpar6/Csf3/Cd19/Fgf1/Ppp2r1b/Nras/Gng2/Itga9	Cdkn1a/Efna3/Brca1/Vegfd/Osmr/Mdm2/Itga2/Chrm2/Kit/Il3ra/Itgb4/Il7/Igf1/Itga6/Col4a6/Jak3/Itgb8/Il6ra/Itgb3/Itga4/Sgk2/Il2rb/Itga2b/Lama1/Sgk1/Efna4/Akt3/Creb3l4/Angpt1/Prkaa2/Epha2/Il6/Col2a1/Thbs1/Pkn3/Ibsp/Ccne2/Gng13/Tnc/Lama5/Rbl2/Bcl2l11/Pik3ca/Gng8/Vwf/Fasl/Fgf7/Flt3/Itga1/Hras/F2r/Itga7/Erbb4/Cdkn1b/Nos3/Ddit4/Magi2/Syk/Lamb3/Col9a3/Spp1/Erbb3/Lpar6/Csf3/Cd19/Fgf1/Ppp2r1b/Nras/Gng2/Itga9	mmu:12575/mmu:13638/mmu:12189/mmu:14205/mmu:18414/mmu:17246/mmu:16398/mmu:243764/mmu:16590/mmu:16188/mmu:192897/mmu:16196/mmu:16000/mmu:16403/mmu:94216/mmu:16453/mmu:320910/mmu:16194/mmu:16416/mmu:16401/mmu:27219/mmu:16185/mmu:16399/mmu:16772/mmu:20393/mmu:13639/mmu:23797/mmu:78284/mmu:11600/mmu:108079/mmu:13836/mmu:16193/mmu:12824/mmu:21825/mmu:263803/mmu:15891/mmu:12448/mmu:64337/mmu:21923/mmu:…	70	46	Cdkn1a/Efna3/Brca1/Vegfd/Osmr/Mdm2/Itga2/Il3ra/Itgb4/Il7/Igf1/Itga6/Jak3/Itgb8/Il6ra/Itga4/Sgk2/Itga2b/Lama1/Sgk1/Efna4/Creb3l4/Epha2/Il6/Col2a1/Thbs1/Pkn3/Ibsp/Ccne2/Tnc/Lama5/Bcl2l11/Vwf/Hras/F2r/Nos3/Ddit4/Syk/Lamb3/Col9a3/Spp1/Erbb3/Lpar6/Ppp2r1b/Nras/Gng2	24	Chrm2/Kit/Col4a6/Itgb3/Il2rb/Akt3/Angpt1/Prkaa2/Gng13/Rbl2/Pik3ca/Gng8/Fasl/Fgf7/Flt3/Itga1/Itga7/Erbb4/Cdkn1b/Magi2/Csf3/Cd19/Fgf1/Itga9
mmu03030	DNA replication	15/1063	42/8713	7.16415429320665e-05	0.00160170020983834	Pole/Mcm5/Mcm6/Mcm7/Dna2/Mcm2/Mcm3/Lig1/Mcm4/Rfc5/Pole2/Prim1/Fen1/Rfc3/Rfc2	Pole/Mcm5/Mcm6/Mcm7/Dna2/Mcm2/Mcm3/Lig1/Mcm4/Rfc5/Pole2/Prim1/Fen1/Rfc3/Rfc2	mmu:18973/mmu:17218/mmu:17219/mmu:17220/mmu:327762/mmu:17216/mmu:17215/mmu:16881/mmu:17217/mmu:72151/mmu:18974/mmu:19075/mmu:14156/mmu:69263/mmu:19718	15	15	Pole/Mcm5/Mcm6/Mcm7/Dna2/Mcm2/Mcm3/Lig1/Mcm4/Rfc5/Pole2/Prim1/Fen1/Rfc3/Rfc2	0
mmu01524	Platinum drug resistance	25/1063	93/8713	8.74631550056102e-05	0.00182506450111707	Top2a/Cdkn1a/Pmaip1/Brca1/Birc5/Bbc3/Mdm2/Gsto1/Bax/Abcc2/Casp8/Apaf1/Casp3/Gm4956/Mgst2/Akt3/Slc31a1/Gsta1/Pik3ca/Bak1/Fasl/Cdkn2a/Gsta2/Atp7a/Mgst3	Top2a/Cdkn1a/Pmaip1/Brca1/Birc5/Bbc3/Mdm2/Gsto1/Bax/Abcc2/Casp8/Apaf1/Casp3/Gm4956/Mgst2/Akt3/Slc31a1/Gsta1/Pik3ca/Bak1/Fasl/Cdkn2a/Gsta2/Atp7a/Mgst3	mmu:21973/mmu:12575/mmu:58801/mmu:12189/mmu:11799/mmu:170770/mmu:17246/mmu:14873/mmu:12028/mmu:12780/mmu:12370/mmu:11783/mmu:12367/mmu:14860/mmu:211666/mmu:23797/mmu:20529/mmu:14857/mmu:18706/mmu:12018/mmu:14103/mmu:12578/mmu:14858/mmu:11977/mmu:66447	25	19	Top2a/Cdkn1a/Pmaip1/Brca1/Birc5/Bbc3/Mdm2/Gsto1/Bax/Casp8/Apaf1/Casp3/Mgst2/Slc31a1/Gsta1/Bak1/Cdkn2a/Gsta2/Mgst3	6	Abcc2/Gm4956/Akt3/Pik3ca/Fasl/Atp7a
mmu04810	Regulation of actin cytoskeleton	50/1063	242/8713	0.000104789948356921	0.00204995336473226	Iqgap3/Bdkrb1/Gsn/Diaph3/Itga2/Chrm2/Insrr/Itgb4/Bdkrb2/Vav3/Mras/Itga6/Arpc1b/Itgb8/Itgb3/Itga4/Baiap2/Rock2/Itga2b/Msn/Ppp1r12b/Myh9/Chrm3/Spata13/Ppp1r12a/Mylk/Gm5637/Myl9/Mylk2/Pak6/Myh11/Pik3ca/Cfl2/Ppp1cb/Itgam/Fgf7/Itga1/Hras/F2r/Itga7/Slc9a1/Actb/Fgf1/Rac3/Arpc5/Actn1/Myl7/Nras/Itgax/Itga9	Iqgap3/Bdkrb1/Gsn/Diaph3/Itga2/Chrm2/Insrr/Itgb4/Bdkrb2/Vav3/Mras/Itga6/Arpc1b/Itgb8/Itgb3/Itga4/Baiap2/Rock2/Itga2b/Msn/Ppp1r12b/Myh9/Chrm3/Spata13/Ppp1r12a/Mylk/Gm5637/Myl9/Mylk2/Pak6/Myh11/Pik3ca/Cfl2/Ppp1cb/Itgam/Fgf7/Itga1/Hras/F2r/Itga7/Slc9a1/Actb/Fgf1/Rac3/Arpc5/Actn1/Myl7/Nras/Itgax/Itga9	mmu:404710/mmu:12061/mmu:227753/mmu:56419/mmu:16398/mmu:243764/mmu:23920/mmu:192897/mmu:12062/mmu:57257/mmu:17532/mmu:16403/mmu:11867/mmu:320910/mmu:16416/mmu:16401/mmu:108100/mmu:19878/mmu:16399/mmu:17698/mmu:329251/mmu:17886/mmu:12671/mmu:219140/mmu:17931/mmu:107589/mmu:11867/mmu:98932/mmu:228785/mmu:214230/mmu:17880/mmu:18706/mmu:12632/mmu:19046/mmu:16409/mmu:14178/mmu:109700/mmu:15461/mmu:140…	50	25	Iqgap3/Bdkrb1/Diaph3/Itga2/Insrr/Itgb4/Bdkrb2/Vav3/Itga6/Arpc1b/Itgb8/Itga4/Baiap2/Itga2b/Msn/Myh9/Gm5637/Pak6/Itgam/Hras/F2r/Slc9a1/Rac3/Arpc5/Nras	25	Gsn/Chrm2/Mras/Itgb3/Rock2/Ppp1r12b/Chrm3/Spata13/Ppp1r12a/Mylk/Myl9/Mylk2/Myh11/Pik3ca/Cfl2/Ppp1cb/Fgf7/Itga1/Itga7/Actb/Fgf1/Actn1/Myl7/Itgax/Itga9
mmu04640	Hematopoietic cell lineage	25/1063	95/8713	0.000127061276850998	0.00233942233260956	Siglech/Cd44/Itga2/Kit/Il3ra/Fcgr1/Il7/Itga6/Cd38/Cd24a/Il6ra/Itgb3/Itga4/Il1r1/H2-Eb1/Itga2b/Il6/Itgam/Flt3/Cd8a/H2-Oa/Itga1/H2-Ob/Csf3/Cd19	Siglech/Cd44/Itga2/Kit/Il3ra/Fcgr1/Il7/Itga6/Cd38/Cd24a/Il6ra/Itgb3/Itga4/Il1r1/H2-Eb1/Itga2b/Il6/Itgam/Flt3/Cd8a/H2-Oa/Itga1/H2-Ob/Csf3/Cd19	mmu:233274/mmu:12505/mmu:16398/mmu:16590/mmu:16188/mmu:14129/mmu:16196/mmu:16403/mmu:12494/mmu:12484/mmu:16194/mmu:16416/mmu:16401/mmu:16177/mmu:14969/mmu:16399/mmu:16193/mmu:16409/mmu:14255/mmu:12525/mmu:15001/mmu:109700/mmu:15002/mmu:12985/mmu:12478	25	14	Cd44/Itga2/Il3ra/Fcgr1/Il7/Itga6/Cd38/Cd24a/Il6ra/Itga4/Il1r1/Itga2b/Il6/Itgam	11	Siglech/Kit/Itgb3/H2-Eb1/Flt3/Cd8a/H2-Oa/Itga1/H2-Ob/Csf3/Cd19
mmu04270	Vascular smooth muscle contraction	35/1063	153/8713	0.000146006177405404	0.00253888519599396	Edn3/Ednra/Agtr1b/Adm/Rock2/Prkacb/Kcnmb1/Acta2/Ppp1r12b/Myh9/Adcy4/Mrvi1/Ppp1r12a/Adra1d/Ptgir/Mylk/Myl9/Mylk2/Myh11/Adora2b/Ppp1cb/Pla2g2e/Agt/Edn2/Adcy5/Pla2g2d/Gm11836/Pla2g4c/Ppp1r14a/Agtr1a/Adra1b/Nppc/Prkg1/Myl6/Adcy8	Edn3/Ednra/Agtr1b/Adm/Rock2/Prkacb/Kcnmb1/Acta2/Ppp1r12b/Myh9/Adcy4/Mrvi1/Ppp1r12a/Adra1d/Ptgir/Mylk/Myl9/Mylk2/Myh11/Adora2b/Ppp1cb/Pla2g2e/Agt/Edn2/Adcy5/Pla2g2d/Gm11836/Pla2g4c/Ppp1r14a/Agtr1a/Adra1b/Nppc/Prkg1/Myl6/Adcy8	mmu:13616/mmu:13617/mmu:11608/mmu:11535/mmu:19878/mmu:18749/mmu:16533/mmu:11475/mmu:329251/mmu:17886/mmu:104110/mmu:17540/mmu:17931/mmu:11550/mmu:19222/mmu:107589/mmu:98932/mmu:228785/mmu:17880/mmu:11541/mmu:19046/mmu:26970/mmu:11606/mmu:13615/mmu:224129/mmu:18782/mmu:17904/mmu:232889/mmu:68458/mmu:11607/mmu:11548/mmu:18159/mmu:19091/mmu:17904/mmu:11514	35	14	Ednra/Agtr1b/Adm/Myh9/Adcy4/Adra1d/Adora2b/Pla2g2e/Agt/Edn2/Pla2g4c/Adra1b/Nppc/Adcy8	21	Edn3/Rock2/Prkacb/Kcnmb1/Acta2/Ppp1r12b/Mrvi1/Ppp1r12a/Ptgir/Mylk/Myl9/Mylk2/Myh11/Ppp1cb/Adcy5/Pla2g2d/Gm11836/Ppp1r14a/Agtr1a/Prkg1/Myl6
mmu05412	Arrhythmogenic right ventricular cardiomyopathy (ARVC)	25/1063	97/8713	0.000181891925331859	0.00299643013836167	Itga2/Itgb4/Itga6/Itgb8/Itgb3/Sgcd/Itga4/Dmd/Itga2b/Lama1/Gja1/Dsp/Des/Atp2a3/Slc8a1/Cacna2d2/Ryr2/Cacna2d1/Itga1/Itga7/Sgcb/Ctnna3/Actb/Ctnna2/Itga9	Itga2/Itgb4/Itga6/Itgb8/Itgb3/Sgcd/Itga4/Dmd/Itga2b/Lama1/Gja1/Dsp/Des/Atp2a3/Slc8a1/Cacna2d2/Ryr2/Cacna2d1/Itga1/Itga7/Sgcb/Ctnna3/Actb/Ctnna2/Itga9	mmu:16398/mmu:192897/mmu:16403/mmu:320910/mmu:16416/mmu:24052/mmu:16401/mmu:13405/mmu:16399/mmu:16772/mmu:14609/mmu:109620/mmu:13346/mmu:53313/mmu:20541/mmu:56808/mmu:20191/mmu:12293/mmu:109700/mmu:16404/mmu:24051/mmu:216033/mmu:11461/mmu:12386/mmu:104099	25	10	Itga2/Itgb4/Itga6/Itgb8/Itga4/Itga2b/Lama1/Gja1/Dsp/Ctnna2	15	Itgb3/Sgcd/Dmd/Des/Atp2a3/Slc8a1/Cacna2d2/Ryr2/Cacna2d1/Itga1/Itga7/Sgcb/Ctnna3/Actb/Itga9
mmu04080	Neuroactive ligand-receptor interaction	55/1063	284/8713	0.00028611521157651	0.00447770306117238	Edn3/Gria3/Bdkrb1/Grin2c/Gzma/Ednra/Chrm2/Grm7/Hrh3/Bdkrb2/Gria4/Tacr1/Ptger2/Adra2a/Ptgdr/Glp2r/Cck/Ptger4/Agtr1b/Adm/Ltb4r2/Galr2/Sct/Npy4r/Chrm3/Thrb/Adra1d/Ptgir/Adora2b/Fpr1/Tacr2/C3ar1/Sstr2/Agt/Sctr/Edn2/Gabre/F2r/P2rx1/Mc2r/Adcyap1r1/Agtr1a/Sstr1/P2ry10/Adra1b/Gabrg3/Chrnb3/Lpar6/Oprd1/P2rx6/Hcrtr1/Pth1r/Gria1/C5ar1/Ppy	Edn3/Gria3/Bdkrb1/Grin2c/Gzma/Ednra/Chrm2/Grm7/Hrh3/Bdkrb2/Gria4/Tacr1/Ptger2/Adra2a/Ptgdr/Glp2r/Cck/Ptger4/Agtr1b/Adm/Ltb4r2/Galr2/Sct/Npy4r/Chrm3/Thrb/Adra1d/Ptgir/Adora2b/Fpr1/Tacr2/C3ar1/Sstr2/Agt/Sctr/Edn2/Gabre/F2r/P2rx1/Mc2r/Adcyap1r1/Agtr1a/Sstr1/P2ry10/Adra1b/Gabrg3/Chrnb3/Lpar6/Oprd1/P2rx6/Hcrtr1/Pth1r/Gria1/C5ar1/Ppy	mmu:13616/mmu:53623/mmu:12061/mmu:14813/mmu:14938/mmu:13617/mmu:243764/mmu:108073/mmu:99296/mmu:12062/mmu:14802/mmu:21336/mmu:19217/mmu:11551/mmu:19214/mmu:93896/mmu:12424/mmu:19219/mmu:11608/mmu:11535/mmu:57260/mmu:14428/mmu:20287/mmu:19065/mmu:12671/mmu:21834/mmu:11550/mmu:19222/mmu:11541/mmu:14293/mmu:21337/mmu:12267/mmu:20606/mmu:11606/mmu:319229/mmu:13615/mmu:14404/mmu:14062/mmu:18436/mmu:17…	55	33	Gria3/Bdkrb1/Ednra/Bdkrb2/Gria4/Tacr1/Ptger2/Adra2a/Ptgdr/Ptger4/Agtr1b/Adm/Ltb4r2/Sct/Adra1d/Adora2b/Fpr1/C3ar1/Sstr2/Agt/Sctr/Edn2/F2r/Mc2r/Adcyap1r1/Sstr1/Adra1b/Gabrg3/Chrnb3/Lpar6/P2rx6/C5ar1/Ppy	22	Edn3/Grin2c/Gzma/Chrm2/Grm7/Hrh3/Glp2r/Cck/Galr2/Npy4r/Chrm3/Thrb/Ptgir/Tacr2/Gabre/P2rx1/Agtr1a/P2ry10/Oprd1/Hcrtr1/Pth1r/Gria1
mmu05169	Epstein-Barr virus infection	53/1063	274/8713	0.000378196107522164	0.00563692293592559	Cdkn1a/Ccna2/Oas2/Irf7/Polk/Cd44/Mdm2/Icam1/Bax/Oas1a/Tap1/Casp8/Apaf1/Isg15/Jak3/Casp3/Stat2/E2f2/Oas3/H2-Eb1/Ikbke/Vim/Akt3/E2f1/Stat3/Il6/Pdia3/Oas1g/Irf9/Irak4/Ccne2/Bcl2l11/Pik3ca/Bak1/Gm16168/Lyn/Sap30/H2-Oa/H2-Ob/Cdkn1b/Myd88/Oas1b/Syk/Eif2ak2/Tnfaip3/Gm46289/Cd19/H2-M5/Gm16938/H2-Q9/H2-M2/H2-T24/LOC102636563	Cdkn1a/Ccna2/Oas2/Irf7/Polk/Cd44/Mdm2/Icam1/Bax/Oas1a/Tap1/Casp8/Apaf1/Isg15/Jak3/Casp3/Stat2/E2f2/Oas3/H2-Eb1/Ikbke/Vim/Akt3/E2f1/Stat3/Il6/Pdia3/Oas1g/Irf9/Irak4/Ccne2/Bcl2l11/Pik3ca/Bak1/Gm16168/Lyn/Sap30/H2-Oa/H2-Ob/Cdkn1b/Myd88/Oas1b/Syk/Eif2ak2/Tnfaip3/Gm46289/Cd19/H2-M5/Gm16938/H2-Q9/H2-M2/H2-T24/LOC102636563	mmu:12575/mmu:12428/mmu:246728/mmu:54123/mmu:27015/mmu:12505/mmu:17246/mmu:15894/mmu:12028/mmu:246730/mmu:21354/mmu:12370/mmu:11783/mmu:100038882/mmu:16453/mmu:12367/mmu:20847/mmu:242705/mmu:246727/mmu:14969/mmu:56489/mmu:22352/mmu:23797/mmu:13555/mmu:20848/mmu:16193/mmu:14827/mmu:23960/mmu:16391/mmu:266632/mmu:12448/mmu:12125/mmu:18706/mmu:12018/mmu:17999/mmu:17096/mmu:60406/mmu:15001/mmu:15002/…	53	40	Cdkn1a/Ccna2/Oas2/Irf7/Polk/Cd44/Mdm2/Icam1/Bax/Oas1a/Tap1/Casp8/Apaf1/Isg15/Jak3/Casp3/Stat2/E2f2/Oas3/Ikbke/Vim/E2f1/Stat3/Il6/Pdia3/Oas1g/Irf9/Irak4/Ccne2/Bcl2l11/Bak1/Gm16168/Lyn/Myd88/Oas1b/Syk/Eif2ak2/Gm46289/Gm16938/H2-T24	13	H2-Eb1/Akt3/Pik3ca/Sap30/H2-Oa/H2-Ob/Cdkn1b/Tnfaip3/Cd19/H2-M5/H2-Q9/H2-M2/LOC102636563
mmu04371	Apelin signaling pathway	33/1063	150/8713	0.000476745458989473	0.00678278766653204	Hdac9/Mras/Serpine1/Agtr1b/Sphk1/Prkacb/Acta2/Myl4/Akt3/Adcy4/Prkab2/Prkaa2/Plat/Notch3/Mylk/Mylk2/Nos2/Gng13/Slc8a1/Ryr2/Gng8/Adcy5/Hras/Hdac5/Slc9a1/Nos3/Gabarapl1/Klf2/Agtr1a/Spp1/Adcy8/Nras/Gng2	Hdac9/Mras/Serpine1/Agtr1b/Sphk1/Prkacb/Acta2/Myl4/Akt3/Adcy4/Prkab2/Prkaa2/Plat/Notch3/Mylk/Mylk2/Nos2/Gng13/Slc8a1/Ryr2/Gng8/Adcy5/Hras/Hdac5/Slc9a1/Nos3/Gabarapl1/Klf2/Agtr1a/Spp1/Adcy8/Nras/Gng2	mmu:15184/mmu:17532/mmu:18787/mmu:11608/mmu:20698/mmu:18749/mmu:11475/mmu:17896/mmu:23797/mmu:104110/mmu:108097/mmu:108079/mmu:18791/mmu:18131/mmu:107589/mmu:228785/mmu:18126/mmu:64337/mmu:20541/mmu:20191/mmu:14709/mmu:224129/mmu:15461/mmu:15184/mmu:20544/mmu:18127/mmu:57436/mmu:16598/mmu:11607/mmu:20750/mmu:11514/mmu:18176/mmu:14702	33	13	Serpine1/Agtr1b/Sphk1/Adcy4/Plat/Notch3/Hras/Slc9a1/Nos3/Spp1/Adcy8/Nras/Gng2	20	Hdac9/Mras/Prkacb/Acta2/Myl4/Akt3/Prkab2/Prkaa2/Mylk/Mylk2/Nos2/Gng13/Slc8a1/Ryr2/Gng8/Adcy5/Hdac5/Gabarapl1/Klf2/Agtr1a
mmu04061	Viral protein interaction with cytokine and cytokine receptor	22/1063	87/8713	0.000578091387110701	0.00786706974633258	Ccl8/Tnfrsf10b/Cxcl5/Ccl5/Ccl7/Ccl12/Ackr4/Il6ra/Il2rb/Ccl9/Ccr1/Ccl6/Cxcr2/Il6/Ccl2/Ccl24/Xcr1/Tnfrsf1a/Tnfrsf1b/Ccr5/Il34/Cxcl9	Ccl8/Tnfrsf10b/Cxcl5/Ccl5/Ccl7/Ccl12/Ackr4/Il6ra/Il2rb/Ccl9/Ccr1/Ccl6/Cxcr2/Il6/Ccl2/Ccl24/Xcr1/Tnfrsf1a/Tnfrsf1b/Ccr5/Il34/Cxcl9	mmu:20307/mmu:21933/mmu:20311/mmu:20304/mmu:20306/mmu:20293/mmu:252837/mmu:16194/mmu:16185/mmu:20308/mmu:12768/mmu:20305/mmu:12765/mmu:16193/mmu:20296/mmu:56221/mmu:23832/mmu:21937/mmu:21938/mmu:12774/mmu:76527/mmu:17329	22	16	Ccl8/Tnfrsf10b/Cxcl5/Ccl7/Ccl12/Il6ra/Ccl9/Ccr1/Ccl6/Cxcr2/Il6/Ccl2/Tnfrsf1a/Tnfrsf1b/Ccr5/Il34	6	Ccl5/Ackr4/Il2rb/Ccl24/Xcr1/Cxcl9
mmu04974	Protein digestion and absorption	23/1063	93/8713	0.000614518719572422	0.00801434830109033	Col11a1/Col18a1/Col17a1/Slc16a10/Col4a6/Col7a1/Dpp4/Col5a2/Cpb1/Gm12426/Slc36a2/Col3a1/Col2a1/Slc1a1/Slc8a1/Col13a1/Slc3a2/Slc15a1/Col24a1/Col22a1/Col9a3/Col14a1/Col5a1	Col11a1/Col18a1/Col17a1/Slc16a10/Col4a6/Col7a1/Dpp4/Col5a2/Cpb1/Gm12426/Slc36a2/Col3a1/Col2a1/Slc1a1/Slc8a1/Col13a1/Slc3a2/Slc15a1/Col24a1/Col22a1/Col9a3/Col14a1/Col5a1	mmu:12814/mmu:12822/mmu:12821/mmu:72472/mmu:94216/mmu:12836/mmu:13482/mmu:12832/mmu:76703/mmu:12819/mmu:246049/mmu:12825/mmu:12824/mmu:20510/mmu:20541/mmu:12817/mmu:17254/mmu:56643/mmu:71355/mmu:69700/mmu:12841/mmu:12818/mmu:12831	23	16	Col11a1/Col18a1/Col17a1/Col7a1/Col5a2/Cpb1/Slc36a2/Col3a1/Col2a1/Col13a1/Slc3a2/Slc15a1/Col24a1/Col22a1/Col9a3/Col5a1	7	Slc16a10/Col4a6/Dpp4/Gm12426/Slc1a1/Slc8a1/Col14a1
mmu05205	Proteoglycans in cancer	45/1063	229/8713	0.000721623921674098	0.00900232271654101	Cdkn1a/Cd44/Mdm2/Itga2/Mmp9/Gpc3/Flnb/Hpse/Vav3/Igf1/Mras/Wnt4/Casp3/Itgb3/Mmp2/Hoxd10/Hif1a/Rock2/Wnt9a/Prkacb/Msn/Ppp1r12b/Akt3/Wnt10b/Stat3/Ppp1r12a/Thbs1/Fzd10/Tgfb1/Fzd2/Pik3ca/Ppp1cb/Fasl/Hras/Ptpn6/Erbb4/Slc9a1/Hpse2/Actb/Erbb3/Ank1/Camk2d/Fzd5/Hcls1/Nras	Cdkn1a/Cd44/Mdm2/Itga2/Mmp9/Gpc3/Flnb/Hpse/Vav3/Igf1/Mras/Wnt4/Casp3/Itgb3/Mmp2/Hoxd10/Hif1a/Rock2/Wnt9a/Prkacb/Msn/Ppp1r12b/Akt3/Wnt10b/Stat3/Ppp1r12a/Thbs1/Fzd10/Tgfb1/Fzd2/Pik3ca/Ppp1cb/Fasl/Hras/Ptpn6/Erbb4/Slc9a1/Hpse2/Actb/Erbb3/Ank1/Camk2d/Fzd5/Hcls1/Nras	mmu:12575/mmu:12505/mmu:17246/mmu:16398/mmu:17395/mmu:14734/mmu:286940/mmu:15442/mmu:57257/mmu:16000/mmu:17532/mmu:22417/mmu:12367/mmu:16416/mmu:17390/mmu:15430/mmu:15251/mmu:19878/mmu:216795/mmu:18749/mmu:17698/mmu:329251/mmu:23797/mmu:22410/mmu:20848/mmu:17931/mmu:21825/mmu:93897/mmu:21803/mmu:57265/mmu:18706/mmu:19046/mmu:14103/mmu:15461/mmu:15170/mmu:13869/mmu:20544/mmu:545291/mmu:11461/mmu:1…	45	24	Cdkn1a/Cd44/Mdm2/Itga2/Flnb/Hpse/Vav3/Igf1/Wnt4/Casp3/Mmp2/Hif1a/Msn/Stat3/Thbs1/Fzd10/Tgfb1/Hras/Ptpn6/Slc9a1/Erbb3/Fzd5/Hcls1/Nras	21	Mmp9/Gpc3/Mras/Itgb3/Hoxd10/Rock2/Wnt9a/Prkacb/Ppp1r12b/Akt3/Wnt10b/Ppp1r12a/Fzd2/Pik3ca/Ppp1cb/Fasl/Erbb4/Hpse2/Actb/Ank1/Camk2d
mmu05160	Hepatitis C	35/1063	166/8713	0.00074779677517593	0.00900232271654101	Cdkn1a/Oas2/Irf7/Cldn1/Ifit1/Bax/Oas1a/Casp8/Apaf1/Casp3/Stat2/E2f2/Oas3/Mx1/Cldn10/Ikbke/Akt3/E2f1/Stat3/Oas1g/Irf9/Rsad2/Pik3ca/Bak1/Fasl/Tnfrsf1a/Hras/Cldn11/Oas1b/Eif2ak2/Socs3/Ppp2r1b/Ocln/Nras/Mx2	Cdkn1a/Oas2/Irf7/Cldn1/Ifit1/Bax/Oas1a/Casp8/Apaf1/Casp3/Stat2/E2f2/Oas3/Mx1/Cldn10/Ikbke/Akt3/E2f1/Stat3/Oas1g/Irf9/Rsad2/Pik3ca/Bak1/Fasl/Tnfrsf1a/Hras/Cldn11/Oas1b/Eif2ak2/Socs3/Ppp2r1b/Ocln/Nras/Mx2	mmu:12575/mmu:246728/mmu:54123/mmu:12737/mmu:15957/mmu:12028/mmu:246730/mmu:12370/mmu:11783/mmu:12367/mmu:20847/mmu:242705/mmu:246727/mmu:17857/mmu:58187/mmu:56489/mmu:23797/mmu:13555/mmu:20848/mmu:23960/mmu:16391/mmu:58185/mmu:18706/mmu:12018/mmu:14103/mmu:21937/mmu:15461/mmu:18417/mmu:23961/mmu:19106/mmu:12702/mmu:73699/mmu:18260/mmu:18176/mmu:17858	35	31	Cdkn1a/Oas2/Irf7/Cldn1/Ifit1/Bax/Oas1a/Casp8/Apaf1/Casp3/Stat2/E2f2/Oas3/Mx1/Ikbke/E2f1/Stat3/Oas1g/Irf9/Rsad2/Bak1/Tnfrsf1a/Hras/Cldn11/Oas1b/Eif2ak2/Socs3/Ppp2r1b/Ocln/Nras/Mx2	4	Cldn10/Akt3/Pik3ca/Fasl
mmu04360	Axon guidance	39/1063	193/8713	0.000918360681634036	0.010646181235239	Efna3/Robo3/Ngef/Trpc6/Rhod/Sema6b/Wnt4/Srgap1/Nrp1/Rock2/Sema4b/Sema3f/Efna4/Epha2/Myl9/Plxna2/Pak6/Sema3d/Robo2/Rgma/Dpysl5/Pik3ca/Cfl2/Hras/Trpc3/Pard6g/Robo1/Sema4d/Fes/Plxnb2/Slit2/Camk2d/Epha1/Rac3/Sema5a/Nras/Plxna4/Plxna1/Rnd1	Efna3/Robo3/Ngef/Trpc6/Rhod/Sema6b/Wnt4/Srgap1/Nrp1/Rock2/Sema4b/Sema3f/Efna4/Epha2/Myl9/Plxna2/Pak6/Sema3d/Robo2/Rgma/Dpysl5/Pik3ca/Cfl2/Hras/Trpc3/Pard6g/Robo1/Sema4d/Fes/Plxnb2/Slit2/Camk2d/Epha1/Rac3/Sema5a/Nras/Plxna4/Plxna1/Rnd1	mmu:13638/mmu:19649/mmu:53972/mmu:22068/mmu:11854/mmu:20359/mmu:22417/mmu:117600/mmu:18186/mmu:19878/mmu:20352/mmu:20350/mmu:13639/mmu:13836/mmu:98932/mmu:18845/mmu:214230/mmu:108151/mmu:268902/mmu:244058/mmu:65254/mmu:18706/mmu:12632/mmu:15461/mmu:22065/mmu:93737/mmu:19876/mmu:20354/mmu:14159/mmu:140570/mmu:20563/mmu:108058/mmu:13835/mmu:170758/mmu:20356/mmu:18176/mmu:243743/mmu:18844/mmu:223881	39	28	Efna3/Robo3/Trpc6/Rhod/Sema6b/Wnt4/Srgap1/Nrp1/Sema4b/Sema3f/Efna4/Epha2/Plxna2/Pak6/Robo2/Hras/Trpc3/Pard6g/Robo1/Sema4d/Fes/Plxnb2/Slit2/Epha1/Rac3/Nras/Plxna1/Rnd1	11	Ngef/Rock2/Myl9/Sema3d/Rgma/Dpysl5/Pik3ca/Cfl2/Camk2d/Sema5a/Plxna4
mmu04068	FoxO signaling pathway	31/1063	145/8713	0.00115400231882488	0.012900097349721	Ccnb1/Cdkn1a/Ccnb2/Mdm2/Foxo4/Homer3/Igf1/Sgk2/Fbxo32/Plk1/Sgk1/Akt3/Stat3/Prkab2/Prkaa2/Il6/Plk2/Bcl6/Tgfb1/Plk4/Rbl2/Bcl2l11/Pik3ca/Tgfb3/Fasl/Hras/Cdkn1b/Gabarapl1/Klf2/Slc2a4/Nras	Ccnb1/Cdkn1a/Ccnb2/Mdm2/Foxo4/Homer3/Igf1/Sgk2/Fbxo32/Plk1/Sgk1/Akt3/Stat3/Prkab2/Prkaa2/Il6/Plk2/Bcl6/Tgfb1/Plk4/Rbl2/Bcl2l11/Pik3ca/Tgfb3/Fasl/Hras/Cdkn1b/Gabarapl1/Klf2/Slc2a4/Nras	mmu:268697/mmu:12575/mmu:12442/mmu:17246/mmu:54601/mmu:26558/mmu:16000/mmu:27219/mmu:67731/mmu:18817/mmu:20393/mmu:23797/mmu:20848/mmu:108097/mmu:108079/mmu:16193/mmu:20620/mmu:12053/mmu:21803/mmu:20873/mmu:19651/mmu:12125/mmu:18706/mmu:21809/mmu:14103/mmu:15461/mmu:12576/mmu:57436/mmu:16598/mmu:20528/mmu:18176	31	18	Ccnb1/Cdkn1a/Ccnb2/Mdm2/Homer3/Igf1/Sgk2/Plk1/Sgk1/Stat3/Il6/Plk2/Bcl6/Tgfb1/Plk4/Bcl2l11/Hras/Nras	13	Foxo4/Fbxo32/Akt3/Prkab2/Prkaa2/Rbl2/Pik3ca/Tgfb3/Fasl/Cdkn1b/Gabarapl1/Klf2/Slc2a4
mmu04514	Cell adhesion molecules (CAMs)	35/1063	172/8713	0.00144829410800237	0.015631588131198	Cd80/Cldn1/Siglec1/Icam1/Cd276/Itga6/Itgb8/Cd28/Selp/Itga4/Vcan/Cldn10/H2-Eb1/Mpz/Nfasc/Nrxn3/Icam2/Itgam/Cd8a/H2-Oa/Negr1/Lrrc4b/H2-Ob/Cldn11/Nectin1/Icos/Nrcam/Jam3/H2-M5/H2-Q9/Ocln/H2-M2/H2-T24/Nrxn2/Itga9	Cd80/Cldn1/Siglec1/Icam1/Cd276/Itga6/Itgb8/Cd28/Selp/Itga4/Vcan/Cldn10/H2-Eb1/Mpz/Nfasc/Nrxn3/Icam2/Itgam/Cd8a/H2-Oa/Negr1/Lrrc4b/H2-Ob/Cldn11/Nectin1/Icos/Nrcam/Jam3/H2-M5/H2-Q9/Ocln/H2-M2/H2-T24/Nrxn2/Itga9	mmu:12519/mmu:12737/mmu:20612/mmu:15894/mmu:102657/mmu:16403/mmu:320910/mmu:12487/mmu:20344/mmu:16401/mmu:13003/mmu:58187/mmu:14969/mmu:17528/mmu:269116/mmu:18191/mmu:15896/mmu:16409/mmu:12525/mmu:15001/mmu:320840/mmu:272381/mmu:15002/mmu:18417/mmu:58235/mmu:54167/mmu:319504/mmu:83964/mmu:240095/mmu:110558/mmu:18260/mmu:14990/mmu:15042/mmu:18190/mmu:104099	35	21	Cd80/Cldn1/Siglec1/Icam1/Cd276/Itga6/Itgb8/Selp/Itga4/Vcan/Mpz/Nrxn3/Icam2/Itgam/Lrrc4b/Cldn11/Nectin1/Icos/Nrcam/Ocln/H2-T24	14	Cd28/Cldn10/H2-Eb1/Nfasc/Cd8a/H2-Oa/Negr1/H2-Ob/Jam3/H2-M5/H2-Q9/H2-M2/Nrxn2/Itga9
mmu04668	TNF signaling pathway	26/1063	117/8713	0.00156640511007065	0.0163428266484038	Vegfd/Mlkl/Cxcl5/Ccl5/Mmp9/Casp7/Lif/Ccl12/Icam1/Ripk3/Casp8/Casp3/Bcl3/Akt3/Creb3l4/Il6/Ccl2/Pik3ca/Mmp14/Tnfrsf1a/Mmp3/Tnfrsf1b/Tnfaip3/Cebpb/Junb/Socs3	Vegfd/Mlkl/Cxcl5/Ccl5/Mmp9/Casp7/Lif/Ccl12/Icam1/Ripk3/Casp8/Casp3/Bcl3/Akt3/Creb3l4/Il6/Ccl2/Pik3ca/Mmp14/Tnfrsf1a/Mmp3/Tnfrsf1b/Tnfaip3/Cebpb/Junb/Socs3	mmu:14205/mmu:74568/mmu:20311/mmu:20304/mmu:17395/mmu:12369/mmu:16878/mmu:20293/mmu:15894/mmu:56532/mmu:12370/mmu:12367/mmu:12051/mmu:23797/mmu:78284/mmu:16193/mmu:20296/mmu:18706/mmu:17387/mmu:21937/mmu:17392/mmu:21938/mmu:21929/mmu:12608/mmu:16477/mmu:12702	26	21	Vegfd/Mlkl/Cxcl5/Casp7/Lif/Ccl12/Icam1/Ripk3/Casp8/Casp3/Bcl3/Creb3l4/Il6/Ccl2/Mmp14/Tnfrsf1a/Mmp3/Tnfrsf1b/Cebpb/Junb/Socs3	5	Ccl5/Mmp9/Akt3/Pik3ca/Tnfaip3
mmu05144	Malaria	16/1063	60/8713	0.00173118527524658	0.0174793868113606	Hba-a1/Hba-a2/Hbb-bt/Hbb-bs/Ccl12/Icam1/Klrb1c/Selp/Il6/Thbs1/Ccl2/Tgfb1/Tgfb3/Klrb1b/Myd88/Csf3	Hba-a1/Hba-a2/Hbb-bt/Hbb-bs/Ccl12/Icam1/Klrb1c/Selp/Il6/Thbs1/Ccl2/Tgfb1/Tgfb3/Klrb1b/Myd88/Csf3	mmu:110257/mmu:110257/mmu:100503605/mmu:100503605/mmu:20293/mmu:15894/mmu:17059/mmu:20344/mmu:16193/mmu:21825/mmu:20296/mmu:21803/mmu:21809/mmu:80782/mmu:17874/mmu:12985	16	8	Ccl12/Icam1/Selp/Il6/Thbs1/Ccl2/Tgfb1/Myd88	8	Hba-a1/Hba-a2/Hbb-bt/Hbb-bs/Klrb1c/Tgfb3/Klrb1b/Csf3
mmu04933	AGE-RAGE signaling pathway in diabetic complications	25/1063	112/8713	0.00178931970406685	0.0175017833554039	Vegfd/Plcd4/Ccl12/Icam1/Bax/Col4a6/Casp3/Serpine1/Agtr1b/Mmp2/Akt3/Col3a1/Stat3/Il6/Ccl2/Tgfb1/Pik3ca/Tgfb3/Agt/Hras/Stat5a/Cdkn1b/Nos3/Agtr1a/Nras	Vegfd/Plcd4/Ccl12/Icam1/Bax/Col4a6/Casp3/Serpine1/Agtr1b/Mmp2/Akt3/Col3a1/Stat3/Il6/Ccl2/Tgfb1/Pik3ca/Tgfb3/Agt/Hras/Stat5a/Cdkn1b/Nos3/Agtr1a/Nras	mmu:14205/mmu:18802/mmu:20293/mmu:15894/mmu:12028/mmu:94216/mmu:12367/mmu:18787/mmu:11608/mmu:17390/mmu:23797/mmu:12825/mmu:20848/mmu:16193/mmu:20296/mmu:21803/mmu:18706/mmu:21809/mmu:11606/mmu:15461/mmu:20850/mmu:12576/mmu:18127/mmu:11607/mmu:18176	25	19	Vegfd/Plcd4/Ccl12/Icam1/Bax/Casp3/Serpine1/Agtr1b/Mmp2/Col3a1/Stat3/Il6/Ccl2/Tgfb1/Agt/Hras/Stat5a/Nos3/Nras	6	Col4a6/Akt3/Pik3ca/Tgfb3/Cdkn1b/Agtr1a
mmu04020	Calcium signaling pathway	40/1063	212/8713	0.0030260777337208	0.0287018888077154	Bdkrb1/Grin2c/Plcd4/Ednra/Orai2/Chrm2/Casq2/Bdkrb2/Cd38/Tacr1/Gna15/Agtr1b/Trdn/Ltb4r2/Sphk1/Prkacb/Chrm3/Adcy4/Adra1d/Mylk/Atp2a3/Mylk2/Tpcn1/Nos2/Slc8a1/Adora2b/Cacna1h/Ryr2/Tacr2/F2r/P2rx1/Erbb4/Nos3/Agtr1a/Adra1b/Atp2b3/Erbb3/P2rx6/Camk2d/Adcy8	Bdkrb1/Grin2c/Plcd4/Ednra/Orai2/Chrm2/Casq2/Bdkrb2/Cd38/Tacr1/Gna15/Agtr1b/Trdn/Ltb4r2/Sphk1/Prkacb/Chrm3/Adcy4/Adra1d/Mylk/Atp2a3/Mylk2/Tpcn1/Nos2/Slc8a1/Adora2b/Cacna1h/Ryr2/Tacr2/F2r/P2rx1/Erbb4/Nos3/Agtr1a/Adra1b/Atp2b3/Erbb3/P2rx6/Camk2d/Adcy8	mmu:12061/mmu:14813/mmu:18802/mmu:13617/mmu:269717/mmu:243764/mmu:12373/mmu:12062/mmu:12494/mmu:21336/mmu:14676/mmu:11608/mmu:76757/mmu:57260/mmu:20698/mmu:18749/mmu:12671/mmu:104110/mmu:11550/mmu:107589/mmu:53313/mmu:228785/mmu:252972/mmu:18126/mmu:20541/mmu:11541/mmu:58226/mmu:20191/mmu:21337/mmu:14062/mmu:18436/mmu:13869/mmu:18127/mmu:11607/mmu:11548/mmu:320707/mmu:13867/mmu:18440/mmu:108058/m…	40	21	Bdkrb1/Plcd4/Ednra/Orai2/Bdkrb2/Cd38/Tacr1/Gna15/Agtr1b/Ltb4r2/Sphk1/Adcy4/Adra1d/Adora2b/F2r/Nos3/Adra1b/Atp2b3/Erbb3/P2rx6/Adcy8	19	Grin2c/Chrm2/Casq2/Trdn/Prkacb/Chrm3/Mylk/Atp2a3/Mylk2/Tpcn1/Nos2/Slc8a1/Cacna1h/Ryr2/Tacr2/P2rx1/Erbb4/Agtr1a/Camk2d
mmu05323	Rheumatoid arthritis	21/1063	93/8713	0.00347583565399362	0.0319981341088236	Cd80/Cxcl5/Ccl5/Ccl12/Icam1/Tnfsf13b/Cd28/H2-Eb1/Tcirg1/Angpt1/Il6/Ccl2/Tgfb1/Tgfb3/Atp6v1a/H2-Oa/H2-Ob/Ltb/Mmp3/Atp6v0e2/Atp6v0a4	Cd80/Cxcl5/Ccl5/Ccl12/Icam1/Tnfsf13b/Cd28/H2-Eb1/Tcirg1/Angpt1/Il6/Ccl2/Tgfb1/Tgfb3/Atp6v1a/H2-Oa/H2-Ob/Ltb/Mmp3/Atp6v0e2/Atp6v0a4	mmu:12519/mmu:20311/mmu:20304/mmu:20293/mmu:15894/mmu:24099/mmu:12487/mmu:14969/mmu:27060/mmu:11600/mmu:16193/mmu:20296/mmu:21803/mmu:21809/mmu:11964/mmu:15001/mmu:15002/mmu:16994/mmu:17392/mmu:76252/mmu:140494	21	11	Cd80/Cxcl5/Ccl12/Icam1/Tnfsf13b/Tcirg1/Il6/Ccl2/Tgfb1/Atp6v1a/Mmp3	10	Ccl5/Cd28/H2-Eb1/Angpt1/Tgfb3/H2-Oa/H2-Ob/Ltb/Atp6v0e2/Atp6v0a4
mmu01522	Endocrine resistance	22/1063	100/8713	0.00395520636967494	0.0353708455345216	Cdkn1a/Mdm2/Mmp9/Bax/Igf1/E2f2/Cdkn2c/Mmp2/Prkacb/Akt3/E2f1/Adcy4/Notch1/Notch3/Pik3ca/Notch4/Adcy5/Hras/Cdkn1b/Cdkn2a/Adcy8/Nras	Cdkn1a/Mdm2/Mmp9/Bax/Igf1/E2f2/Cdkn2c/Mmp2/Prkacb/Akt3/E2f1/Adcy4/Notch1/Notch3/Pik3ca/Notch4/Adcy5/Hras/Cdkn1b/Cdkn2a/Adcy8/Nras	mmu:12575/mmu:17246/mmu:17395/mmu:12028/mmu:16000/mmu:242705/mmu:12580/mmu:17390/mmu:18749/mmu:23797/mmu:13555/mmu:104110/mmu:18128/mmu:18131/mmu:18706/mmu:18132/mmu:224129/mmu:15461/mmu:12576/mmu:12578/mmu:11514/mmu:18176	22	16	Cdkn1a/Mdm2/Bax/Igf1/E2f2/Cdkn2c/Mmp2/E2f1/Adcy4/Notch1/Notch3/Notch4/Hras/Cdkn2a/Adcy8/Nras	6	Mmp9/Prkacb/Akt3/Pik3ca/Adcy5/Cdkn1b
mmu05163	Human cytomegalovirus infection	47/1063	266/8713	0.00527022479294762	0.0458216766720168	Cdkn1a/Mdm2/Ccl5/Ccl12/Bax/Tap1/Casp8/Cgas/Il6ra/Casp3/Itgb3/Ptger2/E2f2/Il1r1/Ptger4/Rock2/Prkacb/Ccr1/Akt3/Creb3l4/E2f1/Stat3/Adcy4/Cxcr2/Il6/Pdia3/Ccl2/Sting1/Gng13/Gnao1/Pik3ca/Gng8/Bak1/Fasl/Adcy5/Tnfrsf1a/Hras/Cdkn2a/Ccr5/H2-M5/Rac3/H2-Q9/Adcy8/Nras/H2-M2/H2-T24/Gng2	Cdkn1a/Mdm2/Ccl5/Ccl12/Bax/Tap1/Casp8/Cgas/Il6ra/Casp3/Itgb3/Ptger2/E2f2/Il1r1/Ptger4/Rock2/Prkacb/Ccr1/Akt3/Creb3l4/E2f1/Stat3/Adcy4/Cxcr2/Il6/Pdia3/Ccl2/Sting1/Gng13/Gnao1/Pik3ca/Gng8/Bak1/Fasl/Adcy5/Tnfrsf1a/Hras/Cdkn2a/Ccr5/H2-M5/Rac3/H2-Q9/Adcy8/Nras/H2-M2/H2-T24/Gng2	mmu:12575/mmu:17246/mmu:20304/mmu:20293/mmu:12028/mmu:21354/mmu:12370/mmu:214763/mmu:16194/mmu:12367/mmu:16416/mmu:19217/mmu:242705/mmu:16177/mmu:19219/mmu:19878/mmu:18749/mmu:12768/mmu:23797/mmu:78284/mmu:13555/mmu:20848/mmu:104110/mmu:12765/mmu:16193/mmu:14827/mmu:20296/mmu:72512/mmu:64337/mmu:14681/mmu:18706/mmu:14709/mmu:12018/mmu:14103/mmu:224129/mmu:21937/mmu:15461/mmu:12578/mmu:12774/mmu:2…	47	33	Cdkn1a/Mdm2/Ccl12/Bax/Tap1/Casp8/Cgas/Il6ra/Casp3/Ptger2/E2f2/Il1r1/Ptger4/Ccr1/Creb3l4/E2f1/Stat3/Adcy4/Cxcr2/Il6/Pdia3/Ccl2/Sting1/Bak1/Tnfrsf1a/Hras/Cdkn2a/Ccr5/Rac3/Adcy8/Nras/H2-T24/Gng2	14	Ccl5/Itgb3/Rock2/Prkacb/Akt3/Gng13/Gnao1/Pik3ca/Gng8/Fasl/Adcy5/H2-M5/H2-Q9/H2-M2
