# Supplementary material for: Molecular Profiling of Inflammatory Processes in a Mouse Model of IC/BPS: From the Complete Transcriptome to Major Sex-Related Histological Features of the Urinary Bladder
Source: Int J Mol Sci. 2023 Mar 17;24(6):5758. doi: 10.3390/ijms24065758 (PMC10058956; doi:10.3390/ijms24065758)
Supplement: Supplementary file 1 [file ijms-24-05758-s001.zip › Supplementary table S8_CYP_malesvsCtrl_males.all_GOenrich_significant.xls]

Category	GOID	Description	GeneRatio	BgRatio	pvalue	padj	geneID	geneName	Count	Up	Up_Gene_id	Down	Down_Gene_id
BP	GO:0006260	DNA replication	22/868	53/7448	2.98153755506456e-08	1.57425182907409e-05	Mcm10/Mcm5/Pole/Mcm3/Cdc45/Mcm6/Rrm1/Polq/Mcm2/Blm/Tipin/Mcm7/Pole2/Prim2/Prim1/Pcna/Mcm4/Gmnn/Rfc2/Rfc3/Orc6/Pola1	Mcm10/Mcm5/Pole/Mcm3/Cdc45/Mcm6/Rrm1/Polq/Mcm2/Blm/Tipin/Mcm7/Pole2/Prim2/Prim1/Pcna/Mcm4/Gmnn/Rfc2/Rfc3/Orc6/Pola1	22	22	Mcm10/Mcm5/Pole/Mcm3/Cdc45/Mcm6/Rrm1/Polq/Mcm2/Blm/Tipin/Mcm7/Pole2/Prim2/Prim1/Pcna/Mcm4/Gmnn/Rfc2/Rfc3/Orc6/Pola1	0
BP	GO:0006955	immune response	38/868	139/7448	2.65133734709864e-07	4.9956171007115e-05	H2-Eb1/Ccl7/Ccl21a/Lif/Ccl5/H2-K2/Ccl8/H2-Q4/H2-Q5/H2-Aa/Il6/Cd74/H2-Ab1/H2-K1/H2-Ob/Azgp1/H2-Q7/Procr/Tnfsf13b/H2-DMb1/H2-D1/Ltb/H2-DMb2/H2-Oa/Ccl22/Lime1/Xcl1/Ccl2/Ccl11/Ccl12/H2-Q2/Ptprc/Ccl9/Gm7030/H2-M3/Il7/H2-Q6/H2-Q9	H2-Eb1/Ccl7/Ccl21a/Lif/Ccl5/H2-K2/Ccl8/H2-Q4/H2-Q5/H2-Aa/Il6/Cd74/H2-Ab1/H2-K1/H2-Ob/Azgp1/H2-Q7/Procr/Tnfsf13b/H2-DMb1/H2-D1/Ltb/H2-DMb2/H2-Oa/Ccl22/Lime1/Xcl1/Ccl2/Ccl11/Ccl12/H2-Q2/Ptprc/Ccl9/Gm7030/H2-M3/Il7/H2-Q6/H2-Q9	38	12	Ccl7/Lif/Ccl8/Il6/Azgp1/Procr/Tnfsf13b/Ccl2/Ccl11/Ccl12/Ccl9/Il7	26	H2-Eb1/Ccl21a/Ccl5/H2-K2/H2-Q4/H2-Q5/H2-Aa/Cd74/H2-Ab1/H2-K1/H2-Ob/H2-Q7/H2-DMb1/H2-D1/Ltb/H2-DMb2/H2-Oa/Ccl22/Lime1/Xcl1/H2-Q2/Ptprc/Gm7030/H2-M3/H2-Q6/H2-Q9
BP	GO:0019882	antigen processing and presentation	10/868	14/7448	2.83841880722244e-07	4.9956171007115e-05	H2-Eb1/H2-Aa/Cd74/H2-Ab1/H2-Ob/H2-DMb1/H2-D1/H2-DMb2/H2-Oa/H2-Q2	H2-Eb1/H2-Aa/Cd74/H2-Ab1/H2-Ob/H2-DMb1/H2-D1/H2-DMb2/H2-Oa/H2-Q2	10	0		10	H2-Eb1/H2-Aa/Cd74/H2-Ab1/H2-Ob/H2-DMb1/H2-D1/H2-DMb2/H2-Oa/H2-Q2
BP	GO:0002376	immune system process	38/868	143/7448	5.83044819088211e-07	7.69619161196439e-05	H2-Eb1/Ccl7/Ccl21a/Lif/Ccl5/H2-K2/Ccl8/H2-Q4/H2-Q5/H2-Aa/Il6/Cd74/H2-Ab1/H2-K1/H2-Ob/Azgp1/H2-Q7/Procr/Tnfsf13b/H2-DMb1/H2-D1/Ltb/H2-DMb2/H2-Oa/Ccl22/Lime1/Xcl1/Ccl2/Ccl11/Ccl12/H2-Q2/Ptprc/Ccl9/Gm7030/H2-M3/Il7/H2-Q6/H2-Q9	H2-Eb1/Ccl7/Ccl21a/Lif/Ccl5/H2-K2/Ccl8/H2-Q4/H2-Q5/H2-Aa/Il6/Cd74/H2-Ab1/H2-K1/H2-Ob/Azgp1/H2-Q7/Procr/Tnfsf13b/H2-DMb1/H2-D1/Ltb/H2-DMb2/H2-Oa/Ccl22/Lime1/Xcl1/Ccl2/Ccl11/Ccl12/H2-Q2/Ptprc/Ccl9/Gm7030/H2-M3/Il7/H2-Q6/H2-Q9	38	12	Ccl7/Lif/Ccl8/Il6/Azgp1/Procr/Tnfsf13b/Ccl2/Ccl11/Ccl12/Ccl9/Il7	26	H2-Eb1/Ccl21a/Ccl5/H2-K2/H2-Q4/H2-Q5/H2-Aa/Cd74/H2-Ab1/H2-K1/H2-Ob/H2-Q7/H2-DMb1/H2-D1/Ltb/H2-DMb2/H2-Oa/Ccl22/Lime1/Xcl1/H2-Q2/Ptprc/Gm7030/H2-M3/H2-Q6/H2-Q9
BP	GO:0006259	DNA metabolic process	40/868	181/7448	3.91782176720968e-05	0.00413721978617343	Top2a/Neil3/novel.125/Mcm10/Mcm5/Pole/Mcm3/Exo1/Cdc45/Mcm6/Pif1/Polk/Rrm1/Polq/Mcm2/Blm/Mgmt/Tipin/Mcm7/Pole2/Prim2/Prim1/novel.169/Pcna/Mcm4/Msh6/Lig1/Gm13373/Gmnn/Rfc2/Gm46240/Rev1/Gm42226/Fen1/Rfc3/Top1mt/Orc6/Xrcc5/Gen1/Pola1	Top2a/Neil3/-/Mcm10/Mcm5/Pole/Mcm3/Exo1/Cdc45/Mcm6/Pif1/Polk/Rrm1/Polq/Mcm2/Blm/Mgmt/Tipin/Mcm7/Pole2/Prim2/Prim1/-/Pcna/Mcm4/Msh6/Lig1/Gm13373/Gmnn/Rfc2/Gm46240/Rev1/Gm42226/Fen1/Rfc3/Top1mt/Orc6/Xrcc5/Gen1/Pola1	40	39	Top2a/Neil3/novel.125/Mcm10/Mcm5/Pole/Mcm3/Exo1/Cdc45/Mcm6/Pif1/Polk/Rrm1/Polq/Mcm2/Blm/Mgmt/Tipin/Mcm7/Pole2/Prim2/Prim1/novel.169/Pcna/Mcm4/Msh6/Lig1/Gmnn/Rfc2/Gm46240/Rev1/Gm42226/Fen1/Rfc3/Top1mt/Orc6/Xrcc5/Gen1/Pola1	1	Gm13373
BP	GO:0006508	proteolysis	78/868	444/7448	9.76537033739307e-05	0.0085935258969059	Pmaip1/Tmprss11e/Tmprss11g/Masp1/Uchl1/Espl1/Prss32/Tpsb2/Tmprss11a/Lonrf3/Adam12/Adamts15/Plat/Mmp2/Mmp3/Adamts10/Tmprss11f/Cma1/Mmp19/Dhh/Cfb/Dpep1/Adam23/Mmp10/Gzma/Adam8/Gm4950/Pcsk6/Uchl3/Mst1/Mcpt4/Hgfac/Ace/Dpep2/Lgmn/Adamts14/Capn2/Cpxm1/Arxes2/Cpb1/Gzmb/Usp51/Adamts4/Cpe/Capn11/Mmp12/Tinagl1/Adamts20/Mmp9/Aph1c/Adamts1/Tmprss9/Ren1/Pcsk5/Adamts8/Ncstn/Pigk/Cfi/Mmp11/Zmpste24/Ctsb/Prss12/…	Pmaip1/Tmprss11e/Tmprss11g/Masp1/Uchl1/Espl1/Prss32/Tpsb2/Tmprss11a/Lonrf3/Adam12/Adamts15/Plat/Mmp2/Mmp3/Adamts10/Tmprss11f/Cma1/Mmp19/Dhh/Cfb/Dpep1/Adam23/Mmp10/Gzma/Adam8/Gm4950/Pcsk6/Uchl3/Mst1/Mcpt4/Hgfac/Ace/Dpep2/Lgmn/Adamts14/Capn2/Cpxm1/Arxes2/Cpb1/Gzmb/Usp51/Adamts4/Cpe/Capn11/Mmp12/Tinagl1/Adamts20/Mmp9/Aph1c/Adamts1/Tmprss9/Ren1/Pcsk5/Adamts8/Ncstn/Pigk/Cfi/Mmp11/Zmpste24/Ctsb/Prss12/…	78	55	Pmaip1/Tmprss11e/Tmprss11g/Masp1/Espl1/Prss32/Tmprss11a/Lonrf3/Adam12/Plat/Mmp2/Mmp3/Tmprss11f/Mmp19/Dhh/Cfb/Adam23/Mmp10/Adam8/Gm4950/Uchl3/Mst1/Ace/Dpep2/Lgmn/Adamts14/Capn2/Cpxm1/Arxes2/Cpb1/Usp51/Adamts4/Capn11/Mmp12/Adamts20/Adamts1/Ren1/Pcsk5/Ncstn/Pigk/Cfi/Zmpste24/Ctsb/St14/Adamts12/Psmb2/Capn6/Capn13/Cpa6/Proc/Cpz/Tpp1/Nln/Spcs1/Gm13835	23	Uchl1/Tpsb2/Adamts15/Adamts10/Cma1/Dpep1/Gzma/Pcsk6/Mcpt4/Hgfac/Gzmb/Cpe/Tinagl1/Mmp9/Aph1c/Tmprss9/Adamts8/Mmp11/Prss12/Pcsk4/Ctsw/Psmb9/Usp12
BP	GO:0007018	microtubule-based movement	19/868	71/7448	0.000352126796432466	0.0265604212166203	Kif18b/Kif11/Cenpe/Kif4/Kifc1/Kif22/Kif15/Kif2c/Kif20b/Kifc5b/Kif1a/Kif23/Kif24/Kif14/Kif18a/Kif20a/Dnah9/Kifc2/Gm52438	Kif18b/Kif11/Cenpe/Kif4/Kifc1/Kif22/Kif15/Kif2c/Kif20b/Kifc5b/Kif1a/Kif23/Kif24/Kif14/Kif18a/Kif20a/Dnah9/Kifc2/Gm52438	19	17	Kif18b/Kif11/Cenpe/Kif4/Kifc1/Kif22/Kif15/Kif2c/Kif20b/Kifc5b/Kif23/Kif24/Kif14/Kif18a/Kif20a/Dnah9/Gm52438	2	Kif1a/Kifc2
BP	GO:0007166	cell surface receptor signaling pathway	23/868	95/7448	0.000435954539626902	0.0287729996153755	Epha2/Wnt4/Wnt10b/Erbb4/Smad7/Epha3/Jag2/Smad9/Egfr/Wnt10a/Dkk2/Lime1/Cd3d/Insrr/Fzd2/Cd3g/Peli3/Fzd8/Igf1r/Notch2/Ptprc/Smad6/Rita1	Epha2/Wnt4/Wnt10b/Erbb4/Smad7/Epha3/Jag2/Smad9/Egfr/Wnt10a/Dkk2/Lime1/Cd3d/Insrr/Fzd2/Cd3g/Peli3/Fzd8/Igf1r/Notch2/Ptprc/Smad6/Rita1	23	7	Epha2/Wnt4/Epha3/Egfr/Wnt10a/Dkk2/Insrr	16	Wnt10b/Erbb4/Smad7/Jag2/Smad9/Lime1/Cd3d/Fzd2/Cd3g/Peli3/Fzd8/Igf1r/Notch2/Ptprc/Smad6/Rita1
CC	GO:0005576	extracellular region	77/554	298/4715	2.6159384080878e-12	3.79311069172732e-10	Cd109/Edn3/Igf1/Ccl7/Ccl21a/Wfdc17/Stc2/Lif/Retnla/Il1rn/Ccl5/Pros1/Sostdc1/Ccl8/Adamts15/Apol7c/Plat/Mmp2/Il6/Gas6/Wnt4/Mmp3/Apold1/Il17d/Calcb/Adamts10/Mmp19/Wnt10b/Htra3/Mmp10/Edn1/C4b/Ccn5/Cck/Gm8221/Stc1/Hgfac/Wfikkn2/Adm/Slpi/Adamts14/Apol7a/Igfbp2/Ccl22/Kazald1/Adamts4/Wnt10a/Dkk2/Tube1/Chit1/Il18/Wfdc1/Mmp12/Nts/Rln1/Prrg4/Adamts20/Hc/Mmp9/Adamts1/Xcl1/Ccl2/Ccl11/Htra1/Adamts8/Ccl12/a/Wfd…	Cd109/Edn3/Igf1/Ccl7/Ccl21a/Wfdc17/Stc2/Lif/Retnla/Il1rn/Ccl5/Pros1/Sostdc1/Ccl8/Adamts15/Apol7c/Plat/Mmp2/Il6/Gas6/Wnt4/Mmp3/Apold1/Il17d/Calcb/Adamts10/Mmp19/Wnt10b/Htra3/Mmp10/Edn1/C4b/Ccn5/Cck/Gm8221/Stc1/Hgfac/Wfikkn2/Adm/Slpi/Adamts14/Apol7a/Igfbp2/Ccl22/Kazald1/Adamts4/Wnt10a/Dkk2/Tube1/Chit1/Il18/Wfdc1/Mmp12/Nts/Rln1/Prrg4/Adamts20/Hc/Mmp9/Adamts1/Xcl1/Ccl2/Ccl11/Htra1/Adamts8/Ccl12/a/Wfd…	77	48	Cd109/Igf1/Ccl7/Wfdc17/Lif/Il1rn/Pros1/Sostdc1/Ccl8/Plat/Mmp2/Il6/Gas6/Wnt4/Mmp3/Apold1/Calcb/Mmp19/Mmp10/Edn1/C4b/Adm/Adamts14/Apol7a/Adamts4/Wnt10a/Dkk2/Tube1/Chit1/Il18/Mmp12/Nts/Rln1/Prrg4/Adamts20/Hc/Adamts1/Ccl2/Ccl11/Htra1/Ccl12/a/Bglap3/Ccl9/Igfbp7/Adamts12/Proc/Il7	29	Edn3/Ccl21a/Stc2/Retnla/Ccl5/Adamts15/Apol7c/Il17d/Adamts10/Wnt10b/Htra3/Ccn5/Cck/Gm8221/Stc1/Hgfac/Wfikkn2/Slpi/Igfbp2/Ccl22/Kazald1/Wfdc1/Mmp9/Xcl1/Adamts8/Wfdc15b/Mmp11/Comp/Saa3
CC	GO:0042611	MHC protein complex	7/554	10/4715	2.60222067048358e-05	0.00125773999073373	H2-Eb1/H2-Aa/H2-Ab1/H2-Ob/H2-DMb1/H2-DMb2/H2-Oa	H2-Eb1/H2-Aa/H2-Ab1/H2-Ob/H2-DMb1/H2-DMb2/H2-Oa	7	0		7	H2-Eb1/H2-Aa/H2-Ab1/H2-Ob/H2-DMb1/H2-DMb2/H2-Oa
CC	GO:0042613	MHC class II protein complex	7/554	10/4715	2.60222067048358e-05	0.00125773999073373	H2-Eb1/H2-Aa/H2-Ab1/H2-Ob/H2-DMb1/H2-DMb2/H2-Oa	H2-Eb1/H2-Aa/H2-Ab1/H2-Ob/H2-DMb1/H2-DMb2/H2-Oa	7	0		7	H2-Eb1/H2-Aa/H2-Ab1/H2-Ob/H2-DMb1/H2-DMb2/H2-Oa
CC	GO:0044421	extracellular region part	21/554	76/4715	0.000113412756191836	0.00361005031545302	Cd109/Il1rn/Sostdc1/Adamts15/Mmp2/Mmp3/Adamts10/Mmp19/Mmp10/C4b/Adamts14/Adamts4/Il18/Mmp12/Adamts20/Hc/Mmp9/Adamts1/Adamts8/Mmp11/Adamts12	Cd109/Il1rn/Sostdc1/Adamts15/Mmp2/Mmp3/Adamts10/Mmp19/Mmp10/C4b/Adamts14/Adamts4/Il18/Mmp12/Adamts20/Hc/Mmp9/Adamts1/Adamts8/Mmp11/Adamts12	21	16	Cd109/Il1rn/Sostdc1/Mmp2/Mmp3/Mmp19/Mmp10/C4b/Adamts14/Adamts4/Il18/Mmp12/Adamts20/Hc/Adamts1/Adamts12	5	Adamts15/Adamts10/Mmp9/Adamts8/Mmp11
CC	GO:0005581	collagen trimer	9/554	19/4715	0.000124484493636311	0.00361005031545302	Col2a1/Col5a2/Col11a1/Col3a1/Col4a4/Gm52743/Col1a2/Col24a1/Col1a1	Col2a1/Col5a2/Col11a1/Col3a1/Col4a4/Gm52743/Col1a2/Col24a1/Col1a1	9	8	Col2a1/Col5a2/Col11a1/Col3a1/Gm52743/Col1a2/Col24a1/Col1a1	1	Col4a4
CC	GO:0005886	plasma membrane	24/554	95/4715	0.000175464733560954	0.00424039772772306	H2-Eb1/Sprr2f/Sprr2g/H2-Aa/H2-Ab1/H2-Ob/H2-DMb1/H2-DMb2/H2-Oa/Gng7/Gng5/Rgs9/Rgs11/Scimp/Slc6a4/P2rx6/Sprr2a3/Cltc/Sgcd/Sgcg/Adcy5/Ivl/Cacnb1/Atp1b1	H2-Eb1/Sprr2f/Sprr2g/H2-Aa/H2-Ab1/H2-Ob/H2-DMb1/H2-DMb2/H2-Oa/Gng7/Gng5/Rgs9/Rgs11/Scimp/Slc6a4/P2rx6/Sprr2a3/Cltc/Sgcd/Sgcg/Adcy5/Ivl/Cacnb1/Atp1b1	24	9	Sprr2f/Sprr2g/Gng5/P2rx6/Sprr2a3/Cltc/Sgcg/Ivl/Atp1b1	15	H2-Eb1/H2-Aa/H2-Ab1/H2-Ob/H2-DMb1/H2-DMb2/H2-Oa/Gng7/Rgs9/Rgs11/Scimp/Slc6a4/Sgcd/Adcy5/Cacnb1
CC	GO:0031012	extracellular matrix	15/554	48/4715	0.000248466998338564	0.00490073242016847	Adamts15/Mmp2/Mmp3/Adamts10/Mmp19/Mmp10/Adamts14/Adamts4/Mmp12/Adamts20/Mmp9/Adamts1/Adamts8/Mmp11/Adamts12	Adamts15/Mmp2/Mmp3/Adamts10/Mmp19/Mmp10/Adamts14/Adamts4/Mmp12/Adamts20/Mmp9/Adamts1/Adamts8/Mmp11/Adamts12	15	10	Mmp2/Mmp3/Mmp19/Mmp10/Adamts14/Adamts4/Mmp12/Adamts20/Adamts1/Adamts12	5	Adamts15/Adamts10/Mmp9/Adamts8/Mmp11
CC	GO:0000775	chromosome, centromeric region	7/554	13/4715	0.000270385236974812	0.00490073242016847	Nuf2/Cenpi/Sgo1/Cenph/Cenpp/Dsn1/Ska2	Nuf2/Cenpi/Sgo1/Cenph/Cenpp/Dsn1/Ska2	7	7	Nuf2/Cenpi/Sgo1/Cenph/Cenpp/Dsn1/Ska2	0
CC	GO:0071944	cell periphery	25/554	105/4715	0.000350816907983325	0.00565205018417579	H2-Eb1/Sprr2f/Exoc4/Sprr2g/H2-Aa/H2-Ab1/H2-Ob/H2-DMb1/H2-DMb2/H2-Oa/Gng7/Gng5/Rgs9/Rgs11/Scimp/Slc6a4/P2rx6/Sprr2a3/Cltc/Sgcd/Sgcg/Adcy5/Ivl/Cacnb1/Atp1b1	H2-Eb1/Sprr2f/Exoc4/Sprr2g/H2-Aa/H2-Ab1/H2-Ob/H2-DMb1/H2-DMb2/H2-Oa/Gng7/Gng5/Rgs9/Rgs11/Scimp/Slc6a4/P2rx6/Sprr2a3/Cltc/Sgcd/Sgcg/Adcy5/Ivl/Cacnb1/Atp1b1	25	10	Sprr2f/Exoc4/Sprr2g/Gng5/P2rx6/Sprr2a3/Cltc/Sgcg/Ivl/Atp1b1	15	H2-Eb1/H2-Aa/H2-Ab1/H2-Ob/H2-DMb1/H2-DMb2/H2-Oa/Gng7/Rgs9/Rgs11/Scimp/Slc6a4/Sgcd/Adcy5/Cacnb1
CC	GO:0044459	plasma membrane part	19/554	77/4715	0.00111429691699544	0.0161573052964338	H2-Eb1/H2-Aa/H2-Ab1/H2-Ob/H2-DMb1/H2-DMb2/H2-Oa/Gng7/Gng5/Rgs9/Rgs11/Scimp/Slc6a4/P2rx6/Cltc/Sgcd/Sgcg/Cacnb1/Atp1b1	H2-Eb1/H2-Aa/H2-Ab1/H2-Ob/H2-DMb1/H2-DMb2/H2-Oa/Gng7/Gng5/Rgs9/Rgs11/Scimp/Slc6a4/P2rx6/Cltc/Sgcd/Sgcg/Cacnb1/Atp1b1	19	5	Gng5/P2rx6/Cltc/Sgcg/Atp1b1	14	H2-Eb1/H2-Aa/H2-Ab1/H2-Ob/H2-DMb1/H2-DMb2/H2-Oa/Gng7/Rgs9/Rgs11/Scimp/Slc6a4/Sgcd/Cacnb1
CC	GO:0098687	chromosomal region	7/554	16/4715	0.00131216708094898	0.0172967478852365	Nuf2/Cenpi/Sgo1/Cenph/Cenpp/Dsn1/Ska2	Nuf2/Cenpi/Sgo1/Cenph/Cenpp/Dsn1/Ska2	7	7	Nuf2/Cenpi/Sgo1/Cenph/Cenpp/Dsn1/Ska2	0
CC	GO:0098797	plasma membrane protein complex	16/554	66/4715	0.0032643694804833	0.0394444645558398	H2-Eb1/H2-Aa/H2-Ab1/H2-Ob/H2-DMb1/H2-DMb2/H2-Oa/Gng7/Gng5/Rgs9/Rgs11/Cltc/Sgcd/Sgcg/Cacnb1/Atp1b1	H2-Eb1/H2-Aa/H2-Ab1/H2-Ob/H2-DMb1/H2-DMb2/H2-Oa/Gng7/Gng5/Rgs9/Rgs11/Cltc/Sgcd/Sgcg/Cacnb1/Atp1b1	16	4	Gng5/Cltc/Sgcg/Atp1b1	12	H2-Eb1/H2-Aa/H2-Ab1/H2-Ob/H2-DMb1/H2-DMb2/H2-Oa/Gng7/Rgs9/Rgs11/Sgcd/Cacnb1
MF	GO:0008017	microtubule binding	20/1341	63/11561	1.65982533571604e-05	0.00331937239769125	Kif18b/Kif11/Cenpe/Kif4/Kifc1/Kif22/Kif15/Kif2c/Kif20b/Kifc5b/Ska1/Kif1a/Kif23/Kif24/Kif14/Kif18a/Kif20a/Kifc2/Gm52438/Ska2	Kif18b/Kif11/Cenpe/Kif4/Kifc1/Kif22/Kif15/Kif2c/Kif20b/Kifc5b/Ska1/Kif1a/Kif23/Kif24/Kif14/Kif18a/Kif20a/Kifc2/Gm52438/Ska2	20	18	Kif18b/Kif11/Cenpe/Kif4/Kifc1/Kif22/Kif15/Kif2c/Kif20b/Kifc5b/Ska1/Kif23/Kif24/Kif14/Kif18a/Kif20a/Gm52438/Ska2	2	Kif1a/Kifc2
MF	GO:0015631	tubulin binding	21/1341	69/11561	2.12100472695927e-05	0.00331937239769125	Kif18b/Kif11/Cenpe/Kif4/Kifc1/Kif22/Kif15/Kif2c/Kif20b/Kifc5b/Ska1/Kif1a/Kif23/Kif24/Kif14/Kif18a/Kif20a/Kifc2/Gm52438/Ska2/Rita1	Kif18b/Kif11/Cenpe/Kif4/Kifc1/Kif22/Kif15/Kif2c/Kif20b/Kifc5b/Ska1/Kif1a/Kif23/Kif24/Kif14/Kif18a/Kif20a/Kifc2/Gm52438/Ska2/Rita1	21	18	Kif18b/Kif11/Cenpe/Kif4/Kifc1/Kif22/Kif15/Kif2c/Kif20b/Kifc5b/Ska1/Kif23/Kif24/Kif14/Kif18a/Kif20a/Gm52438/Ska2	3	Kif1a/Kifc2/Rita1
MF	GO:0004175	endopeptidase activity	55/1341	277/11561	3.99740273967822e-05	0.00364172305668274	Tmprss11e/Tmprss11g/Masp1/Prss32/Tpsb2/Tmprss11a/Adam12/Adamts15/Plat/Mmp2/Mmp3/Adamts10/Tmprss11f/Cma1/Mmp19/Cfb/Adam23/Mmp10/Gzma/Adam8/Gm4950/Pcsk6/Mst1/Mcpt4/Hgfac/Adamts14/Capn2/Gzmb/Adamts4/Capn11/Mmp12/Adamts20/Mmp9/Adamts1/Tmprss9/Rhbdf2/Ren1/Pcsk5/Adamts8/Cfi/Mmp11/Zmpste24/Ctsb/Prss12/Pcsk4/St14/Adamts12/Psmb2/Capn6/Capn13/Proc/Psmb9/Tpp1/Nln/Gm13835	Tmprss11e/Tmprss11g/Masp1/Prss32/Tpsb2/Tmprss11a/Adam12/Adamts15/Plat/Mmp2/Mmp3/Adamts10/Tmprss11f/Cma1/Mmp19/Cfb/Adam23/Mmp10/Gzma/Adam8/Gm4950/Pcsk6/Mst1/Mcpt4/Hgfac/Adamts14/Capn2/Gzmb/Adamts4/Capn11/Mmp12/Adamts20/Mmp9/Adamts1/Tmprss9/Rhbdf2/Ren1/Pcsk5/Adamts8/Cfi/Mmp11/Zmpste24/Ctsb/Prss12/Pcsk4/St14/Adamts12/Psmb2/Capn6/Capn13/Proc/Psmb9/Tpp1/Nln/Gm13835	55	39	Tmprss11e/Tmprss11g/Masp1/Prss32/Tmprss11a/Adam12/Plat/Mmp2/Mmp3/Tmprss11f/Mmp19/Cfb/Adam23/Mmp10/Adam8/Gm4950/Mst1/Adamts14/Capn2/Adamts4/Capn11/Mmp12/Adamts20/Adamts1/Rhbdf2/Ren1/Pcsk5/Cfi/Zmpste24/Ctsb/St14/Adamts12/Psmb2/Capn6/Capn13/Proc/Tpp1/Nln/Gm13835	16	Tpsb2/Adamts15/Adamts10/Cma1/Gzma/Pcsk6/Mcpt4/Hgfac/Gzmb/Mmp9/Tmprss9/Adamts8/Mmp11/Prss12/Pcsk4/Psmb9
MF	GO:0005540	hyaluronic acid binding	8/1341	14/11561	5.05884058428918e-05	0.00364172305668274	Vcan/Cd44/Stab2/Lyve1/Susd5/Acan/Tnfaip6/Ncan	Vcan/Cd44/Stab2/Lyve1/Susd5/Acan/Tnfaip6/Ncan	8	7	Vcan/Cd44/Lyve1/Susd5/Acan/Tnfaip6/Ncan	1	Stab2
MF	GO:0030545	receptor regulator activity	37/1341	167/11561	6.98093876680398e-05	0.00364172305668274	Igf1/Ccl7/Vegfd/Ccl21a/Stc2/Lif/Retnla/Gdf15/Parpbp/Ccl5/Il33/Ccl8/Il17d/Calcb/Cck/Bmp6/Stc1/Pspn/Adm/Mdk/Ccl22/Ptn/Bmp5/Nts/Rln1/Fgf14/Xcl1/Ccl2/Inha/Ccl11/Ccl12/Ccl9/Fgf18/Inhbb/Il7/Flt3l/Tgfb3	Igf1/Ccl7/Vegfd/Ccl21a/Stc2/Lif/Retnla/Gdf15/Parpbp/Ccl5/Il33/Ccl8/Il17d/Calcb/Cck/Bmp6/Stc1/Pspn/Adm/Mdk/Ccl22/Ptn/Bmp5/Nts/Rln1/Fgf14/Xcl1/Ccl2/Inha/Ccl11/Ccl12/Ccl9/Fgf18/Inhbb/Il7/Flt3l/Tgfb3	37	22	Igf1/Ccl7/Vegfd/Lif/Gdf15/Parpbp/Il33/Ccl8/Calcb/Bmp6/Adm/Mdk/Ptn/Bmp5/Nts/Rln1/Ccl2/Ccl11/Ccl12/Ccl9/Fgf18/Il7	15	Ccl21a/Stc2/Retnla/Ccl5/Il17d/Cck/Stc1/Pspn/Ccl22/Fgf14/Xcl1/Inha/Inhbb/Flt3l/Tgfb3
MF	GO:0048018	receptor ligand activity	37/1341	167/11561	6.98093876680398e-05	0.00364172305668274	Igf1/Ccl7/Vegfd/Ccl21a/Stc2/Lif/Retnla/Gdf15/Parpbp/Ccl5/Il33/Ccl8/Il17d/Calcb/Cck/Bmp6/Stc1/Pspn/Adm/Mdk/Ccl22/Ptn/Bmp5/Nts/Rln1/Fgf14/Xcl1/Ccl2/Inha/Ccl11/Ccl12/Ccl9/Fgf18/Inhbb/Il7/Flt3l/Tgfb3	Igf1/Ccl7/Vegfd/Ccl21a/Stc2/Lif/Retnla/Gdf15/Parpbp/Ccl5/Il33/Ccl8/Il17d/Calcb/Cck/Bmp6/Stc1/Pspn/Adm/Mdk/Ccl22/Ptn/Bmp5/Nts/Rln1/Fgf14/Xcl1/Ccl2/Inha/Ccl11/Ccl12/Ccl9/Fgf18/Inhbb/Il7/Flt3l/Tgfb3	37	22	Igf1/Ccl7/Vegfd/Lif/Gdf15/Parpbp/Il33/Ccl8/Calcb/Bmp6/Adm/Mdk/Ptn/Bmp5/Nts/Rln1/Ccl2/Ccl11/Ccl12/Ccl9/Fgf18/Il7	15	Ccl21a/Stc2/Retnla/Ccl5/Il17d/Cck/Stc1/Pspn/Ccl22/Fgf14/Xcl1/Inha/Inhbb/Flt3l/Tgfb3
MF	GO:0098772	molecular function regulator	76/1341	431/11561	0.000108557784964015	0.0045119366019338	Cd109/Cdkn1a/Iqgap3/Ect2/Igf1/Ccl7/Vegfd/Cks2/Ccl21a/Wfdc17/Stc2/Lif/Retnla/Gdf15/Parpbp/Ccl5/Il33/Ccl8/Cks1b/Fetub/Cdkn1c/Il17d/Calcb/Prex2/Rap1gap/C4b/Cck/Bmp6/Stc1/Psd/Pspn/Plekhg1/Flcn/Wfikkn2/Timp1/Arhgdig/Adm/Slpi/Mdk/Rasgrf1/Atpif1/Iqsec2/Ccl22/Rap1gap2/Fgd2/Ptn/Bmp5/Pkig/Rasgrp1/Wfdc1/Nts/Rln1/Hc/Camk2n1/Fgf14/Arap2/Xcl1/Vav2/Ccl2/Inha/Ccl11/Ccl12/Tfpi2/Wfdc15b/Cst3/Gpsm1/2810408A11Rik/Gp…	Cd109/Cdkn1a/Iqgap3/Ect2/Igf1/Ccl7/Vegfd/Cks2/Ccl21a/Wfdc17/Stc2/Lif/Retnla/Gdf15/Parpbp/Ccl5/Il33/Ccl8/Cks1b/Fetub/Cdkn1c/Il17d/Calcb/Prex2/Rap1gap/C4b/Cck/Bmp6/Stc1/Psd/Pspn/Plekhg1/Flcn/Wfikkn2/Timp1/Arhgdig/Adm/Slpi/Mdk/Rasgrf1/Atpif1/Iqsec2/Ccl22/Rap1gap2/Fgd2/Ptn/Bmp5/Pkig/Rasgrp1/Wfdc1/Nts/Rln1/Hc/Camk2n1/Fgf14/Arap2/Xcl1/Vav2/Ccl2/Inha/Ccl11/Ccl12/Tfpi2/Wfdc15b/Cst3/Gpsm1/2810408A11Rik/Gp…	76	39	Cd109/Cdkn1a/Iqgap3/Ect2/Igf1/Ccl7/Vegfd/Cks2/Wfdc17/Lif/Gdf15/Parpbp/Il33/Ccl8/Cks1b/Fetub/Calcb/C4b/Bmp6/Plekhg1/Timp1/Adm/Mdk/Atpif1/Ptn/Bmp5/Nts/Rln1/Hc/Arap2/Ccl2/Ccl11/Ccl12/Tfpi2/2810408A11Rik/Gpsm2/Ccl9/Fgf18/Il7	37	Ccl21a/Stc2/Retnla/Ccl5/Cdkn1c/Il17d/Prex2/Rap1gap/Cck/Stc1/Psd/Pspn/Flcn/Wfikkn2/Arhgdig/Slpi/Rasgrf1/Iqsec2/Ccl22/Rap1gap2/Fgd2/Pkig/Rasgrp1/Wfdc1/Camk2n1/Fgf14/Xcl1/Vav2/Inha/Wfdc15b/Cst3/Gpsm1/Agap3/Hexim1/Inhbb/Flt3l/Tgfb3
MF	GO:0005201	extracellular matrix structural constituent	9/1341	19/11561	0.000115321063308212	0.0045119366019338	Col2a1/Col5a2/Col11a1/Col3a1/Col4a4/Gm52743/Col1a2/Col24a1/Col1a1	Col2a1/Col5a2/Col11a1/Col3a1/Col4a4/Gm52743/Col1a2/Col24a1/Col1a1	9	8	Col2a1/Col5a2/Col11a1/Col3a1/Gm52743/Col1a2/Col24a1/Col1a1	1	Col4a4
MF	GO:0008233	peptidase activity	78/1341	451/11561	0.000169033703642756	0.00525767768988982	Tmprss11e/Tmprss11g/Masp1/Adamtsl3/Uchl1/Espl1/Prss32/Tpsb2/Tmprss11a/Lonrf3/Adam12/Adamts15/Plat/Mmp2/Mmp3/Adamts10/Tmprss11f/Cma1/Mmp19/Dhh/Cfb/Dpep1/Adam23/Mmp10/Gzma/Adam8/Gm4950/Pcsk6/Uchl3/Mst1/Mcpt4/Hgfac/Ace/Dpep2/Lgmn/Adamts14/Capn2/Cpxm1/Arxes2/Adamtsl1/Cpb1/Gzmb/Usp51/Adamts4/Cpe/Capn11/Mmp12/Tinagl1/Adamts20/Mmp9/Adamts1/Tmprss9/Rhbdf2/Ren1/Pcsk5/Adamts8/Pigk/Cfi/Mmp11/Zmpste24/Ctsb/P…	Tmprss11e/Tmprss11g/Masp1/Adamtsl3/Uchl1/Espl1/Prss32/Tpsb2/Tmprss11a/Lonrf3/Adam12/Adamts15/Plat/Mmp2/Mmp3/Adamts10/Tmprss11f/Cma1/Mmp19/Dhh/Cfb/Dpep1/Adam23/Mmp10/Gzma/Adam8/Gm4950/Pcsk6/Uchl3/Mst1/Mcpt4/Hgfac/Ace/Dpep2/Lgmn/Adamts14/Capn2/Cpxm1/Arxes2/Adamtsl1/Cpb1/Gzmb/Usp51/Adamts4/Cpe/Capn11/Mmp12/Tinagl1/Adamts20/Mmp9/Adamts1/Tmprss9/Rhbdf2/Ren1/Pcsk5/Adamts8/Pigk/Cfi/Mmp11/Zmpste24/Ctsb/P…	78	54	Tmprss11e/Tmprss11g/Masp1/Espl1/Prss32/Tmprss11a/Lonrf3/Adam12/Plat/Mmp2/Mmp3/Tmprss11f/Mmp19/Dhh/Cfb/Adam23/Mmp10/Adam8/Gm4950/Uchl3/Mst1/Ace/Dpep2/Lgmn/Adamts14/Capn2/Cpxm1/Arxes2/Cpb1/Usp51/Adamts4/Capn11/Mmp12/Adamts20/Adamts1/Rhbdf2/Ren1/Pcsk5/Pigk/Cfi/Zmpste24/Ctsb/St14/Adamts12/Psmb2/Capn6/Capn13/Cpa6/Proc/Cpz/Tpp1/Nln/Spcs1/Gm13835	24	Adamtsl3/Uchl1/Tpsb2/Adamts15/Adamts10/Cma1/Dpep1/Gzma/Pcsk6/Mcpt4/Hgfac/Adamtsl1/Gzmb/Cpe/Tinagl1/Mmp9/Tmprss9/Adamts8/Mmp11/Prss12/Pcsk4/Ctsw/Psmb9/Usp12
MF	GO:0005102	signaling receptor binding	49/1341	252/11561	0.000176206021862908	0.00525767768988982	Igf1/Ccl7/Vegfd/Ccl21a/Stc2/Lif/Retnla/Gdf15/Parpbp/Ccl5/Il33/Ccl8/Il6/Wnt4/Il17d/Calcb/Cd74/Wnt10b/Tnfsf13b/Cck/Bmp6/Stc1/Ltb/Pspn/Dok7/Adm/Mdk/Itprid2/Ccl22/Irs2/Wnt10a/Ptn/Bmp5/Nts/Rln1/Fgf14/Xcl1/Ccl2/Inha/Ccl11/Ccl12/a/Ccl9/Fgf18/Inhbb/Il7/Flt3l/Tgfb3/Ngf	Igf1/Ccl7/Vegfd/Ccl21a/Stc2/Lif/Retnla/Gdf15/Parpbp/Ccl5/Il33/Ccl8/Il6/Wnt4/Il17d/Calcb/Cd74/Wnt10b/Tnfsf13b/Cck/Bmp6/Stc1/Ltb/Pspn/Dok7/Adm/Mdk/Itprid2/Ccl22/Irs2/Wnt10a/Ptn/Bmp5/Nts/Rln1/Fgf14/Xcl1/Ccl2/Inha/Ccl11/Ccl12/a/Ccl9/Fgf18/Inhbb/Il7/Flt3l/Tgfb3/Ngf	49	28	Igf1/Ccl7/Vegfd/Lif/Gdf15/Parpbp/Il33/Ccl8/Il6/Wnt4/Calcb/Tnfsf13b/Bmp6/Adm/Mdk/Wnt10a/Ptn/Bmp5/Nts/Rln1/Ccl2/Ccl11/Ccl12/a/Ccl9/Fgf18/Il7/Ngf	21	Ccl21a/Stc2/Retnla/Ccl5/Il17d/Cd74/Wnt10b/Cck/Stc1/Ltb/Pspn/Dok7/Itprid2/Ccl22/Irs2/Fgf14/Xcl1/Inha/Inhbb/Flt3l/Tgfb3
MF	GO:0003777	microtubule motor activity	19/1341	68/11561	0.000184774615299642	0.00525767768988982	Kif18b/Kif11/Cenpe/Kif4/Kifc1/Kif22/Kif15/Kif2c/Kif20b/Kifc5b/Kif1a/Kif23/Kif24/Kif14/Kif18a/Kif20a/Dnah9/Kifc2/Gm52438	Kif18b/Kif11/Cenpe/Kif4/Kifc1/Kif22/Kif15/Kif2c/Kif20b/Kifc5b/Kif1a/Kif23/Kif24/Kif14/Kif18a/Kif20a/Dnah9/Kifc2/Gm52438	19	17	Kif18b/Kif11/Cenpe/Kif4/Kifc1/Kif22/Kif15/Kif2c/Kif20b/Kifc5b/Kif23/Kif24/Kif14/Kif18a/Kif20a/Dnah9/Gm52438	2	Kif1a/Kifc2
MF	GO:0031406	carboxylic acid binding	8/1341	17/11561	0.000297022356403461	0.00715138442725256	Vcan/Cd44/Stab2/Lyve1/Susd5/Acan/Tnfaip6/Ncan	Vcan/Cd44/Stab2/Lyve1/Susd5/Acan/Tnfaip6/Ncan	8	7	Vcan/Cd44/Lyve1/Susd5/Acan/Tnfaip6/Ncan	1	Stab2
MF	GO:0043177	organic acid binding	8/1341	17/11561	0.000297022356403461	0.00715138442725256	Vcan/Cd44/Stab2/Lyve1/Susd5/Acan/Tnfaip6/Ncan	Vcan/Cd44/Stab2/Lyve1/Susd5/Acan/Tnfaip6/Ncan	8	7	Vcan/Cd44/Lyve1/Susd5/Acan/Tnfaip6/Ncan	1	Stab2
MF	GO:0005509	calcium ion binding	64/1341	367/11561	0.000505236729222601	0.0112956497319053	Anxa10/Dsg3/Anxa8/Anxa1/Pros1/Chp2/S100a11/Smoc2/Cdh22/Gas6/Ltbp4/Efemp1/Plcb2/Efcab11/Adgrl4/Myl7/Gm7665/Fbn1/Efhd2/Ncald/Anxa3/Capn2/Npnt/Sparcl1/Cd93/Cabp7/Pcdhb9/Efcab2/Cetn4/Anxa2/Capn11/Lrp8/Ltbp1/Hpcal1/Prrg4/Pls1/Guca1b/Creld1/Sparc/Gpd2/Smoc1/Slc25a24/Gm19786/Kcnip2/Tnnc1/Efcab1/Man1c1/Egfl6/Spock2/Comp/Notch2/Clstn2/Bglap3/Ppp2r3d/Plch1/Pcdhgc5/Cdh24/Kcnip1/Padi2/Hmcn1/Proc/Calm1/Anxa9/…	Anxa10/Dsg3/Anxa8/Anxa1/Pros1/Chp2/S100a11/Smoc2/Cdh22/Gas6/Ltbp4/Efemp1/Plcb2/Efcab11/Adgrl4/Myl7/Gm7665/Fbn1/Efhd2/Ncald/Anxa3/Capn2/Npnt/Sparcl1/Cd93/Cabp7/Pcdhb9/Efcab2/Cetn4/Anxa2/Capn11/Lrp8/Ltbp1/Hpcal1/Prrg4/Pls1/Guca1b/Creld1/Sparc/Gpd2/Smoc1/Slc25a24/Gm19786/Kcnip2/Tnnc1/Efcab1/Man1c1/Egfl6/Spock2/Comp/Notch2/Clstn2/Bglap3/Ppp2r3d/Plch1/Pcdhgc5/Cdh24/Kcnip1/Padi2/Hmcn1/Proc/Calm1/Anxa9/…	64	37	Anxa10/Dsg3/Anxa8/Anxa1/Pros1/S100a11/Gas6/Efemp1/Efcab11/Adgrl4/Gm7665/Fbn1/Anxa3/Capn2/Npnt/Cd93/Pcdhb9/Cetn4/Anxa2/Capn11/Lrp8/Hpcal1/Prrg4/Pls1/Sparc/Gpd2/Slc25a24/Gm19786/Tnnc1/Efcab1/Bglap3/Plch1/Pcdhgc5/Cdh24/Proc/Calm1/Pcdh7	27	Chp2/Smoc2/Cdh22/Ltbp4/Plcb2/Myl7/Efhd2/Ncald/Sparcl1/Cabp7/Efcab2/Ltbp1/Guca1b/Creld1/Smoc1/Kcnip2/Man1c1/Egfl6/Spock2/Comp/Notch2/Clstn2/Ppp2r3d/Kcnip1/Padi2/Hmcn1/Anxa9
MF	GO:0005539	glycosaminoglycan binding	8/1341	19/11561	0.000746133086080076	0.0155693103962042	Vcan/Cd44/Stab2/Lyve1/Susd5/Acan/Tnfaip6/Ncan	Vcan/Cd44/Stab2/Lyve1/Susd5/Acan/Tnfaip6/Ncan	8	7	Vcan/Cd44/Lyve1/Susd5/Acan/Tnfaip6/Ncan	1	Stab2
MF	GO:0005544	calcium-dependent phospholipid binding	6/1341	12/11561	0.00119636940223754	0.023403976431272	Anxa10/Anxa8/Anxa1/Anxa3/Anxa2/Anxa9	Anxa10/Anxa8/Anxa1/Anxa3/Anxa2/Anxa9	6	5	Anxa10/Anxa8/Anxa1/Anxa3/Anxa2	1	Anxa9
MF	GO:0004252	serine-type endopeptidase activity	25/1341	117/11561	0.00170782030532281	0.0298118351130395	Tmprss11e/Tmprss11g/Masp1/Prss32/Tpsb2/Tmprss11a/Plat/Tmprss11f/Cma1/Cfb/Gzma/Pcsk6/Mst1/Mcpt4/Hgfac/Gzmb/Tmprss9/Rhbdf2/Pcsk5/Cfi/Prss12/Pcsk4/St14/Proc/Tpp1	Tmprss11e/Tmprss11g/Masp1/Prss32/Tpsb2/Tmprss11a/Plat/Tmprss11f/Cma1/Cfb/Gzma/Pcsk6/Mst1/Mcpt4/Hgfac/Gzmb/Tmprss9/Rhbdf2/Pcsk5/Cfi/Prss12/Pcsk4/St14/Proc/Tpp1	25	15	Tmprss11e/Tmprss11g/Masp1/Prss32/Tmprss11a/Plat/Tmprss11f/Cfb/Mst1/Rhbdf2/Pcsk5/Cfi/St14/Proc/Tpp1	10	Tpsb2/Cma1/Gzma/Pcsk6/Mcpt4/Hgfac/Gzmb/Tmprss9/Prss12/Pcsk4
MF	GO:0008092	cytoskeletal protein binding	31/1341	156/11561	0.00179480213731924	0.0298118351130395	Kif18b/Kif11/Cenpe/Kif4/Kifc1/Kif22/Kif15/Kif2c/Kif20b/Kifc5b/Ska1/Kif1a/Diaph3/Kif23/Kif24/Kif14/Kif18a/Kif20a/Msn/Inf2/Hip1/Lmod1/Kifc2/Twf1/Ctnna3/Hip1r/Dbn1/Gm52438/Ska2/Xirp1/Rita1	Kif18b/Kif11/Cenpe/Kif4/Kifc1/Kif22/Kif15/Kif2c/Kif20b/Kifc5b/Ska1/Kif1a/Diaph3/Kif23/Kif24/Kif14/Kif18a/Kif20a/Msn/Inf2/Hip1/Lmod1/Kifc2/Twf1/Ctnna3/Hip1r/Dbn1/Gm52438/Ska2/Xirp1/Rita1	31	23	Kif18b/Kif11/Cenpe/Kif4/Kifc1/Kif22/Kif15/Kif2c/Kif20b/Kifc5b/Ska1/Diaph3/Kif23/Kif24/Kif14/Kif18a/Kif20a/Msn/Inf2/Twf1/Gm52438/Ska2/Xirp1	8	Kif1a/Hip1/Lmod1/Kifc2/Ctnna3/Hip1r/Dbn1/Rita1
MF	GO:0005044	scavenger receptor activity	10/1341	31/11561	0.00190490959188751	0.0298118351130395	Cd163l1/Fcrls/Lgals3bp/5830411N06Rik/Loxl4/Loxl2/Dmbt1/Cfi/Prss12/Marco	Cd163l1/Fcrls/Lgals3bp/5830411N06Rik/Loxl4/Loxl2/Dmbt1/Cfi/Prss12/Marco	10	5	Lgals3bp/Loxl4/Loxl2/Cfi/Marco	5	Cd163l1/Fcrls/5830411N06Rik/Dmbt1/Prss12
MF	GO:0038024	cargo receptor activity	10/1341	31/11561	0.00190490959188751	0.0298118351130395	Cd163l1/Fcrls/Lgals3bp/5830411N06Rik/Loxl4/Loxl2/Dmbt1/Cfi/Prss12/Marco	Cd163l1/Fcrls/Lgals3bp/5830411N06Rik/Loxl4/Loxl2/Dmbt1/Cfi/Prss12/Marco	10	5	Lgals3bp/Loxl4/Loxl2/Cfi/Marco	5	Cd163l1/Fcrls/5830411N06Rik/Dmbt1/Prss12
MF	GO:0008237	metallopeptidase activity	26/1341	127/11561	0.00263705520983375	0.039304680032284	Adam12/Adamts15/Mmp2/Mmp3/Adamts10/Mmp19/Adam23/Mmp10/Adam8/Ace/Adamts14/Cpxm1/Cpb1/Adamts4/Cpe/Mmp12/Adamts20/Mmp9/Adamts1/Adamts8/Mmp11/Zmpste24/Adamts12/Cpa6/Cpz/Nln	Adam12/Adamts15/Mmp2/Mmp3/Adamts10/Mmp19/Adam23/Mmp10/Adam8/Ace/Adamts14/Cpxm1/Cpb1/Adamts4/Cpe/Mmp12/Adamts20/Mmp9/Adamts1/Adamts8/Mmp11/Zmpste24/Adamts12/Cpa6/Cpz/Nln	26	20	Adam12/Mmp2/Mmp3/Mmp19/Adam23/Mmp10/Adam8/Ace/Adamts14/Cpxm1/Cpb1/Adamts4/Mmp12/Adamts20/Adamts1/Zmpste24/Adamts12/Cpa6/Cpz/Nln	6	Adamts15/Adamts10/Cpe/Mmp9/Adamts8/Mmp11
MF	GO:0070011	peptidase activity, acting on L-amino acid peptides	70/1341	436/11561	0.00277947891071854	0.0395444045024955	Tmprss11e/Tmprss11g/Masp1/Uchl1/Prss32/Tpsb2/Tmprss11a/Lonrf3/Adam12/Adamts15/Plat/Mmp2/Mmp3/Adamts10/Tmprss11f/Cma1/Mmp19/Cfb/Dpep1/Adam23/Mmp10/Gzma/Adam8/Gm4950/Pcsk6/Uchl3/Mst1/Mcpt4/Hgfac/Ace/Dpep2/Adamts14/Capn2/Cpxm1/Cpb1/Gzmb/Usp51/Adamts4/Cpe/Capn11/Mmp12/Tinagl1/Adamts20/Mmp9/Adamts1/Tmprss9/Rhbdf2/Ren1/Pcsk5/Adamts8/Cfi/Mmp11/Zmpste24/Ctsb/Prss12/Pcsk4/St14/Adamts12/Psmb2/Capn6/Capn13/…	Tmprss11e/Tmprss11g/Masp1/Uchl1/Prss32/Tpsb2/Tmprss11a/Lonrf3/Adam12/Adamts15/Plat/Mmp2/Mmp3/Adamts10/Tmprss11f/Cma1/Mmp19/Cfb/Dpep1/Adam23/Mmp10/Gzma/Adam8/Gm4950/Pcsk6/Uchl3/Mst1/Mcpt4/Hgfac/Ace/Dpep2/Adamts14/Capn2/Cpxm1/Cpb1/Gzmb/Usp51/Adamts4/Cpe/Capn11/Mmp12/Tinagl1/Adamts20/Mmp9/Adamts1/Tmprss9/Rhbdf2/Ren1/Pcsk5/Adamts8/Cfi/Mmp11/Zmpste24/Ctsb/Prss12/Pcsk4/St14/Adamts12/Psmb2/Capn6/Capn13/…	70	48	Tmprss11e/Tmprss11g/Masp1/Prss32/Tmprss11a/Lonrf3/Adam12/Plat/Mmp2/Mmp3/Tmprss11f/Mmp19/Cfb/Adam23/Mmp10/Adam8/Gm4950/Uchl3/Mst1/Ace/Dpep2/Adamts14/Capn2/Cpxm1/Cpb1/Usp51/Adamts4/Capn11/Mmp12/Adamts20/Adamts1/Rhbdf2/Ren1/Pcsk5/Cfi/Zmpste24/Ctsb/St14/Adamts12/Psmb2/Capn6/Capn13/Cpa6/Proc/Cpz/Tpp1/Nln/Gm13835	22	Uchl1/Tpsb2/Adamts15/Adamts10/Cma1/Dpep1/Gzma/Pcsk6/Mcpt4/Hgfac/Gzmb/Cpe/Tinagl1/Mmp9/Tmprss9/Adamts8/Mmp11/Prss12/Pcsk4/Ctsw/Psmb9/Usp12
MF	GO:0008094	DNA-dependent ATPase activity	6/1341	14/11561	0.00316683534627452	0.0414437921939665	Top2a/Brip1/Blm/Top1mt/Ercc2/Xrcc5	Top2a/Brip1/Blm/Top1mt/Ercc2/Xrcc5	6	5	Top2a/Brip1/Blm/Top1mt/Xrcc5	1	Ercc2
MF	GO:0016538	cyclin-dependent protein serine/threonine kinase regulator activity	5/1341	10/11561	0.00317779876247666	0.0414437921939665	Cdkn1a/Cks2/Cks1b/Cdkn1c/Hexim1	Cdkn1a/Cks2/Cks1b/Cdkn1c/Hexim1	5	3	Cdkn1a/Cks2/Cks1b	2	Cdkn1c/Hexim1
MF	GO:0003774	motor activity	23/1341	111/11561	0.00385741314074868	0.047637288624826	Kif18b/Kif11/Cenpe/Kif4/Kifc1/Kif22/Kif15/Kif2c/Kif20b/Kifc5b/Kif1a/Kif23/Kif24/Kif14/Myo5c/Kif18a/Kif20a/Myo18b/Dnah9/Kifc2/Myh9/Myo3b/Gm52438	Kif18b/Kif11/Cenpe/Kif4/Kifc1/Kif22/Kif15/Kif2c/Kif20b/Kifc5b/Kif1a/Kif23/Kif24/Kif14/Myo5c/Kif18a/Kif20a/Myo18b/Dnah9/Kifc2/Myh9/Myo3b/Gm52438	23	20	Kif18b/Kif11/Cenpe/Kif4/Kifc1/Kif22/Kif15/Kif2c/Kif20b/Kifc5b/Kif23/Kif24/Kif14/Myo5c/Kif18a/Kif20a/Myo18b/Dnah9/Myh9/Gm52438	3	Kif1a/Kifc2/Myo3b
MF	GO:0004857	enzyme inhibitor activity	19/1341	86/11561	0.00395709106787692	0.047637288624826	Cd109/Cdkn1a/Wfdc17/Fetub/Cdkn1c/C4b/Wfikkn2/Timp1/Slpi/Atpif1/Pkig/Wfdc1/Hc/Camk2n1/Tfpi2/Wfdc15b/Cst3/2810408A11Rik/Hexim1	Cd109/Cdkn1a/Wfdc17/Fetub/Cdkn1c/C4b/Wfikkn2/Timp1/Slpi/Atpif1/Pkig/Wfdc1/Hc/Camk2n1/Tfpi2/Wfdc15b/Cst3/2810408A11Rik/Hexim1	19	10	Cd109/Cdkn1a/Wfdc17/Fetub/C4b/Timp1/Atpif1/Hc/Tfpi2/2810408A11Rik	9	Cdkn1c/Wfikkn2/Slpi/Pkig/Wfdc1/Camk2n1/Wfdc15b/Cst3/Hexim1
