# Supplementary material for: Molecular Profiling of Inflammatory Processes in a Mouse Model of IC/BPS: From the Complete Transcriptome to Major Sex-Related Histological Features of the Urinary Bladder
Source: Int J Mol Sci. 2023 Mar 17;24(6):5758. doi: 10.3390/ijms24065758 (PMC10058956; doi:10.3390/ijms24065758)
Supplement: Supplementary file 1 [file ijms-24-05758-s001.zip › Supplementary table S9_CYP_femalesvsCtrl_females.all_GOenrich_significant.xls]

Category	GOID	Description	GeneRatio	BgRatio	pvalue	padj	geneID	geneName	Count	Up	Up_Gene_id	Down	Down_Gene_id
BP	GO:0006260	DNA replication	19/937	53/7620	8.31414245437597e-06	0.00441480964327364	Mcm10/Pole/Mcm5/Rrm1/Mcm6/Mcm7/Mcm2/Mcm3/Mcm4/Rfc5/Pole2/Cdc45/Tipin/Prim1/Blm/Polq/Rfc3/Rfc2/Gmnn	Mcm10/Pole/Mcm5/Rrm1/Mcm6/Mcm7/Mcm2/Mcm3/Mcm4/Rfc5/Pole2/Cdc45/Tipin/Prim1/Blm/Polq/Rfc3/Rfc2/Gmnn	19	19	Mcm10/Pole/Mcm5/Rrm1/Mcm6/Mcm7/Mcm2/Mcm3/Mcm4/Rfc5/Pole2/Cdc45/Tipin/Prim1/Blm/Polq/Rfc3/Rfc2/Gmnn	0
BP	GO:0001558	regulation of cell growth	9/937	20/7620	0.000292969009630553	0.0373007722620728	Crim1/Igfbp3/Igfbp5/Htra3/Igfbp6/Tube1/Ccn6/Ccn3/Igfbp2	Crim1/Igfbp3/Igfbp5/Htra3/Igfbp6/Tube1/Ccn6/Ccn3/Igfbp2	9	4	Igfbp5/Tube1/Ccn6/Ccn3	5	Crim1/Igfbp3/Htra3/Igfbp6/Igfbp2
BP	GO:0016049	cell growth	9/937	20/7620	0.000292969009630553	0.0373007722620728	Crim1/Igfbp3/Igfbp5/Htra3/Igfbp6/Tube1/Ccn6/Ccn3/Igfbp2	Crim1/Igfbp3/Igfbp5/Htra3/Igfbp6/Tube1/Ccn6/Ccn3/Igfbp2	9	4	Igfbp5/Tube1/Ccn6/Ccn3	5	Crim1/Igfbp3/Htra3/Igfbp6/Igfbp2
BP	GO:0007186	G-protein-coupled receptor signaling pathway	71/937	392/7620	0.000399789525646933	0.0373007722620728	Bdkrb1/Ednra/Adgrf4/Chrm2/Grm7/Hrh3/Bdkrb2/Gpr68/Ackr4/Tacr1/Ptger2/Gpr37/Gna15/Adra2a/Ptgdr/Glp2r/Ptger4/Agtr1b/Ltb4r2/Galr2/Adgrl4/Gpr1/Ffar2/Nsg2/Ccr1/Npy4r/Chrm3/Dgka/Ffar4/Adgra1/Adgrl3/Cxcr2/Adra1d/Ptgir/Gpr17/Rgs6/Ackr2/Gpr141b/Gpr87/Gng13/Adora2b/Xcr1/Gcat/Fpr1/Gnao1/Tacr2/Gng8/C3ar1/Sstr2/Sctr/Gpr176/F2r/Adgre1/Mc2r/Oxgr1/Adcyap1r1/Agtr1a/Sstr1/P2ry10/Dgkz/Adra1b/Gpr85/Ccr5/Rgs7/Lpar6/Op…	Bdkrb1/Ednra/Adgrf4/Chrm2/Grm7/Hrh3/Bdkrb2/Gpr68/Ackr4/Tacr1/Ptger2/Gpr37/Gna15/Adra2a/Ptgdr/Glp2r/Ptger4/Agtr1b/Ltb4r2/Galr2/Adgrl4/Gpr1/Ffar2/Nsg2/Ccr1/Npy4r/Chrm3/Dgka/Ffar4/Adgra1/Adgrl3/Cxcr2/Adra1d/Ptgir/Gpr17/Rgs6/Ackr2/Gpr141b/Gpr87/Gng13/Adora2b/Xcr1/Gcat/Fpr1/Gnao1/Tacr2/Gng8/C3ar1/Sstr2/Sctr/Gpr176/F2r/Adgre1/Mc2r/Oxgr1/Adcyap1r1/Agtr1a/Sstr1/P2ry10/Dgkz/Adra1b/Gpr85/Ccr5/Rgs7/Lpar6/Op…	71	41	Bdkrb1/Ednra/Adgrf4/Bdkrb2/Gpr68/Tacr1/Ptger2/Gna15/Adra2a/Ptgdr/Ptger4/Agtr1b/Ltb4r2/Adgrl4/Ffar2/Ccr1/Dgka/Ffar4/Adgra1/Cxcr2/Adra1d/Gpr87/Adora2b/Fpr1/C3ar1/Sstr2/Sctr/Gpr176/F2r/Adgre1/Mc2r/Adcyap1r1/Sstr1/Adra1b/Gpr85/Ccr5/Rgs7/Lpar6/Sucnr1/Gng2/C5ar1	30	Chrm2/Grm7/Hrh3/Ackr4/Gpr37/Glp2r/Galr2/Gpr1/Nsg2/Npy4r/Chrm3/Adgrl3/Ptgir/Gpr17/Rgs6/Ackr2/Gpr141b/Gng13/Xcr1/Gcat/Gnao1/Tacr2/Gng8/Oxgr1/Agtr1a/P2ry10/Dgkz/Oprd1/Hcrtr1/Pth1r
BP	GO:0040008	regulation of growth	9/937	21/7620	0.000457208698875461	0.0373007722620728	Crim1/Igfbp3/Igfbp5/Htra3/Igfbp6/Tube1/Ccn6/Ccn3/Igfbp2	Crim1/Igfbp3/Igfbp5/Htra3/Igfbp6/Tube1/Ccn6/Ccn3/Igfbp2	9	4	Igfbp5/Tube1/Ccn6/Ccn3	5	Crim1/Igfbp3/Htra3/Igfbp6/Igfbp2
BP	GO:0002376	immune system process	32/937	145/7620	0.000615453681316556	0.0373007722620728	Ccl8/Cxcl5/Ccl5/Bst2/Ccl7/Lif/Ccl12/Tnfsf13b/Il7/Mill2/Procr/Ccl9/H2-Eb1/Ccl6/Il6/Ccl2/Sting1/Ccl24/Enpp3/Lst1/Fasl/Ccl19/H2-Oa/H2-Ob/Azgp1/Ltb/Cd74/Csf3/H2-Q9/Cxcl9/H2-M2/H2-T24	Ccl8/Cxcl5/Ccl5/Bst2/Ccl7/Lif/Ccl12/Tnfsf13b/Il7/Mill2/Procr/Ccl9/H2-Eb1/Ccl6/Il6/Ccl2/Sting1/Ccl24/Enpp3/Lst1/Fasl/Ccl19/H2-Oa/H2-Ob/Azgp1/Ltb/Cd74/Csf3/H2-Q9/Cxcl9/H2-M2/H2-T24	32	18	Ccl8/Cxcl5/Bst2/Ccl7/Lif/Ccl12/Tnfsf13b/Il7/Procr/Ccl9/Ccl6/Il6/Ccl2/Sting1/Lst1/Ccl19/Azgp1/H2-T24	14	Ccl5/Mill2/H2-Eb1/Ccl24/Enpp3/Fasl/H2-Oa/H2-Ob/Ltb/Cd74/Csf3/H2-Q9/Cxcl9/H2-M2
BP	GO:0051239	regulation of multicellular organismal process	7/937	14/7620	0.00065138469815375	0.0373007722620728	Edn3/Lama1/Sting1/Lama5/Edn2/Vash1/Vash2	Edn3/Lama1/Sting1/Lama5/Edn2/Vash1/Vash2	7	6	Lama1/Sting1/Lama5/Edn2/Vash1/Vash2	1	Edn3
BP	GO:0007018	microtubule-based movement	19/937	71/7620	0.000695621637553277	0.0373007722620728	Kif18b/Cenpe/Kifc1/Kif11/Kif2c/Kif15/Kif4/Kif22/Kif20a/Kif20b/Kif23/Kifc5b/Kif17/Kif26b/Kifc3/Kif5a/Dnah1/Kif18a/Kif1a	Kif18b/Cenpe/Kifc1/Kif11/Kif2c/Kif15/Kif4/Kif22/Kif20a/Kif20b/Kif23/Kifc5b/Kif17/Kif26b/Kifc3/Kif5a/Dnah1/Kif18a/Kif1a	19	16	Kif18b/Cenpe/Kifc1/Kif11/Kif2c/Kif15/Kif4/Kif22/Kif20a/Kif20b/Kif23/Kifc5b/Kif17/Kif26b/Dnah1/Kif18a	3	Kifc3/Kif5a/Kif1a
BP	GO:0006955	immune response	31/937	140/7620	0.000700980620022611	0.0373007722620728	Ccl8/Cxcl5/Ccl5/Ccl7/Lif/Ccl12/Tnfsf13b/Il7/Mill2/Procr/Ccl9/H2-Eb1/Ccl6/Il6/Ccl2/Sting1/Ccl24/Enpp3/Lst1/Fasl/Ccl19/H2-Oa/H2-Ob/Azgp1/Ltb/Cd74/Csf3/H2-Q9/Cxcl9/H2-M2/H2-T24	Ccl8/Cxcl5/Ccl5/Ccl7/Lif/Ccl12/Tnfsf13b/Il7/Mill2/Procr/Ccl9/H2-Eb1/Ccl6/Il6/Ccl2/Sting1/Ccl24/Enpp3/Lst1/Fasl/Ccl19/H2-Oa/H2-Ob/Azgp1/Ltb/Cd74/Csf3/H2-Q9/Cxcl9/H2-M2/H2-T24	31	17	Ccl8/Cxcl5/Ccl7/Lif/Ccl12/Tnfsf13b/Il7/Procr/Ccl9/Ccl6/Il6/Ccl2/Sting1/Lst1/Ccl19/Azgp1/H2-T24	14	Ccl5/Mill2/H2-Eb1/Ccl24/Enpp3/Fasl/H2-Oa/H2-Ob/Ltb/Cd74/Csf3/H2-Q9/Cxcl9/H2-M2
BP	GO:0006928	movement of cell or subcellular component	21/937	82/7620	0.000702462754464647	0.0373007722620728	Kif18b/Cenpe/Kifc1/Kif11/Kif2c/Kif15/Kif4/Kif22/Kif20a/Kif20b/Kif23/Kifc5b/Kif17/Lama1/Kif26b/Kifc3/Kif5a/Dnah1/Lama5/Kif18a/Kif1a	Kif18b/Cenpe/Kifc1/Kif11/Kif2c/Kif15/Kif4/Kif22/Kif20a/Kif20b/Kif23/Kifc5b/Kif17/Lama1/Kif26b/Kifc3/Kif5a/Dnah1/Lama5/Kif18a/Kif1a	21	18	Kif18b/Cenpe/Kifc1/Kif11/Kif2c/Kif15/Kif4/Kif22/Kif20a/Kif20b/Kif23/Kifc5b/Kif17/Lama1/Kif26b/Dnah1/Lama5/Kif18a	3	Kifc3/Kif5a/Kif1a
CC	GO:0005576	extracellular region	84/596	323/4868	1.76640957642609e-12	2.20801197053261e-10	Ccl8/Stc2/Cd109/Edn3/C4b/Bglap2/Wfdc17/Il1rn/Cxcl5/Pros1/Ccl5/Mmp9/Col18a1/Ccl7/Lif/Ccl12/Il7/Gas6/Igf1/Sostdc1/Apol7c/Jak3/Wnt4/Defb1/Bglap/Apol7a/Cck/Crim1/Gm15737/Igfbp3/Mmp2/Adm/Wfikkn2/Ccl9/Wnt9a/Igfbp5/Pthlh/Sct/Dkk2/Mmp19/Ccl6/Wnt10b/Htra3/Wfdc1/Plat/Il6/Gm8221/Thbs1/Ccl2/Apol6/Ibsp/Igfbp6/Adamts17/Apol9b/Ccl24/Retnla/Adamts20/Insl6/Mmp14/Ccl19/Edn2/Il17d/Tube1/Ccn6/Ccn3/Wfdc15b/Adamts1/Mm…	Ccl8/Stc2/Cd109/Edn3/C4b/Bglap2/Wfdc17/Il1rn/Cxcl5/Pros1/Ccl5/Mmp9/Col18a1/Ccl7/Lif/Ccl12/Il7/Gas6/Igf1/Sostdc1/Apol7c/Jak3/Wnt4/Defb1/Bglap/Apol7a/Cck/Crim1/Gm15737/Igfbp3/Mmp2/Adm/Wfikkn2/Ccl9/Wnt9a/Igfbp5/Pthlh/Sct/Dkk2/Mmp19/Ccl6/Wnt10b/Htra3/Wfdc1/Plat/Il6/Gm8221/Thbs1/Ccl2/Apol6/Ibsp/Igfbp6/Adamts17/Apol9b/Ccl24/Retnla/Adamts20/Insl6/Mmp14/Ccl19/Edn2/Il17d/Tube1/Ccn6/Ccn3/Wfdc15b/Adamts1/Mm…	84	58	Ccl8/Cd109/C4b/Bglap2/Wfdc17/Il1rn/Cxcl5/Pros1/Col18a1/Ccl7/Lif/Ccl12/Il7/Gas6/Igf1/Sostdc1/Jak3/Wnt4/Bglap/Apol7a/Mmp2/Adm/Ccl9/Igfbp5/Sct/Dkk2/Mmp19/Ccl6/Plat/Il6/Thbs1/Ccl2/Apol6/Ibsp/Apol9b/Adamts20/Insl6/Mmp14/Ccl19/Edn2/Tube1/Ccn6/Ccn3/Adamts1/Mmp27/Mmp3/Nppc/Mmp10/Adamts5/Mmp28/Prrg4/Il34/Apold1/F7/Mmp23/Alb/Adamts12/Ppy	26	Stc2/Edn3/Ccl5/Mmp9/Apol7c/Defb1/Cck/Crim1/Gm15737/Igfbp3/Wfikkn2/Wnt9a/Pthlh/Wnt10b/Htra3/Wfdc1/Gm8221/Igfbp6/Adamts17/Ccl24/Retnla/Il17d/Wfdc15b/Csf3/Cxcl9/Igfbp2
CC	GO:0031012	extracellular matrix	16/596	49/4868	0.000142001306965111	0.00887508168531945	Mmp9/Col18a1/Gm15737/Mmp2/Mmp19/Adamts17/Adamts20/Mmp14/Adamts1/Mmp27/Mmp3/Mmp10/Adamts5/Mmp28/Mmp23/Adamts12	Mmp9/Col18a1/Gm15737/Mmp2/Mmp19/Adamts17/Adamts20/Mmp14/Adamts1/Mmp27/Mmp3/Mmp10/Adamts5/Mmp28/Mmp23/Adamts12	16	13	Col18a1/Mmp2/Mmp19/Adamts20/Mmp14/Adamts1/Mmp27/Mmp3/Mmp10/Adamts5/Mmp28/Mmp23/Adamts12	3	Mmp9/Gm15737/Adamts17
CC	GO:0044421	extracellular region part	22/596	84/4868	0.000338398654278026	0.0140999439282511	Cd109/C4b/Il1rn/Mmp9/Col18a1/Sostdc1/Gm15737/Mmp2/Mmp19/Adamts17/Adamts20/Mmp14/Adamts1/Mmp27/Mmp3/Mmp10/Adamts5/Mmp28/Il34/Mmp23/Alb/Adamts12	Cd109/C4b/Il1rn/Mmp9/Col18a1/Sostdc1/Gm15737/Mmp2/Mmp19/Adamts17/Adamts20/Mmp14/Adamts1/Mmp27/Mmp3/Mmp10/Adamts5/Mmp28/Il34/Mmp23/Alb/Adamts12	22	19	Cd109/C4b/Il1rn/Col18a1/Sostdc1/Mmp2/Mmp19/Adamts20/Mmp14/Adamts1/Mmp27/Mmp3/Mmp10/Adamts5/Mmp28/Il34/Mmp23/Alb/Adamts12	3	Mmp9/Gm15737/Adamts17
MF	GO:0030545	receptor regulator activity	42/1459	171/11858	6.78392023163189e-06	0.00107185939659784	Ccl8/Stc2/Vegfd/Gdf15/Il33/Parpbp/Cxcl5/Ccl5/Ccl7/Lif/Ccl12/Il7/Igf1/Jak3/Bmp5/Cck/Adm/Ccl9/Pthlh/Sct/Ccl6/Gdf11/Ccl2/Gdf10/Mdk/Tgfb1/Ccl24/Inhba/Retnla/Insl6/Tgfb3/Ccl19/Fgf7/Il17d/Fgf14/Nppc/Artn/Ptn/Csf3/Fgf1/Cxcl9/Ppy	Ccl8/Stc2/Vegfd/Gdf15/Il33/Parpbp/Cxcl5/Ccl5/Ccl7/Lif/Ccl12/Il7/Igf1/Jak3/Bmp5/Cck/Adm/Ccl9/Pthlh/Sct/Ccl6/Gdf11/Ccl2/Gdf10/Mdk/Tgfb1/Ccl24/Inhba/Retnla/Insl6/Tgfb3/Ccl19/Fgf7/Il17d/Fgf14/Nppc/Artn/Ptn/Csf3/Fgf1/Cxcl9/Ppy	42	28	Ccl8/Vegfd/Gdf15/Il33/Parpbp/Cxcl5/Ccl7/Lif/Ccl12/Il7/Igf1/Jak3/Bmp5/Adm/Ccl9/Sct/Ccl6/Gdf11/Ccl2/Mdk/Tgfb1/Inhba/Insl6/Ccl19/Nppc/Artn/Ptn/Ppy	14	Stc2/Ccl5/Cck/Pthlh/Gdf10/Ccl24/Retnla/Tgfb3/Fgf7/Il17d/Fgf14/Csf3/Fgf1/Cxcl9
MF	GO:0048018	receptor ligand activity	42/1459	171/11858	6.78392023163189e-06	0.00107185939659784	Ccl8/Stc2/Vegfd/Gdf15/Il33/Parpbp/Cxcl5/Ccl5/Ccl7/Lif/Ccl12/Il7/Igf1/Jak3/Bmp5/Cck/Adm/Ccl9/Pthlh/Sct/Ccl6/Gdf11/Ccl2/Gdf10/Mdk/Tgfb1/Ccl24/Inhba/Retnla/Insl6/Tgfb3/Ccl19/Fgf7/Il17d/Fgf14/Nppc/Artn/Ptn/Csf3/Fgf1/Cxcl9/Ppy	Ccl8/Stc2/Vegfd/Gdf15/Il33/Parpbp/Cxcl5/Ccl5/Ccl7/Lif/Ccl12/Il7/Igf1/Jak3/Bmp5/Cck/Adm/Ccl9/Pthlh/Sct/Ccl6/Gdf11/Ccl2/Gdf10/Mdk/Tgfb1/Ccl24/Inhba/Retnla/Insl6/Tgfb3/Ccl19/Fgf7/Il17d/Fgf14/Nppc/Artn/Ptn/Csf3/Fgf1/Cxcl9/Ppy	42	28	Ccl8/Vegfd/Gdf15/Il33/Parpbp/Cxcl5/Ccl7/Lif/Ccl12/Il7/Igf1/Jak3/Bmp5/Adm/Ccl9/Sct/Ccl6/Gdf11/Ccl2/Mdk/Tgfb1/Inhba/Insl6/Ccl19/Nppc/Artn/Ptn/Ppy	14	Stc2/Ccl5/Cck/Pthlh/Gdf10/Ccl24/Retnla/Tgfb3/Fgf7/Il17d/Fgf14/Csf3/Fgf1/Cxcl9
MF	GO:0098772	molecular function regulator	85/1459	442/11858	1.42460681395129e-05	0.00150058584402869	Ccl8/Stc2/Iqgap3/Cdkn1a/Cd109/Itih4/C4b/Vegfd/Gdf15/Il33/Wfdc17/Parpbp/Ect2/Cxcl5/Ccl5/Cks2/Ccl7/Lif/Timp1/Ccl12/Cdkn1c/Rapgef4/Ngef/Vav3/Il7/Igf1/Fetub/Ppp1r1a/Jak3/Bmp5/Col7a1/Cck/Crim1/Camk2n1/Adm/Wfikkn2/Ccl9/Pthlh/Sct/Arhgef19/Spata13/Ccl6/Wfdc1/Rasgrf1/Rap1gap2/Rgs12/Gdf11/Ccl2/Gdf10/Mdk/Tgfb1/Ccl24/Inhba/Retnla/Psd/Insl6/Tgfb3/Rasgrp2/Ccl19/Fgf7/Agfg2/Il17d/Wfdc15b/Ambp/Pkig/Cdkn1b/Ppp1r2/…	Ccl8/Stc2/Iqgap3/Cdkn1a/Cd109/Itih4/C4b/Vegfd/Gdf15/Il33/Wfdc17/Parpbp/Ect2/Cxcl5/Ccl5/Cks2/Ccl7/Lif/Timp1/Ccl12/Cdkn1c/Rapgef4/Ngef/Vav3/Il7/Igf1/Fetub/Ppp1r1a/Jak3/Bmp5/Col7a1/Cck/Crim1/Camk2n1/Adm/Wfikkn2/Ccl9/Pthlh/Sct/Arhgef19/Spata13/Ccl6/Wfdc1/Rasgrf1/Rap1gap2/Rgs12/Gdf11/Ccl2/Gdf10/Mdk/Tgfb1/Ccl24/Inhba/Retnla/Psd/Insl6/Tgfb3/Rasgrp2/Ccl19/Fgf7/Agfg2/Il17d/Wfdc15b/Ambp/Pkig/Cdkn1b/Ppp1r2/…	85	50	Ccl8/Iqgap3/Cdkn1a/Cd109/Itih4/C4b/Vegfd/Gdf15/Il33/Wfdc17/Parpbp/Ect2/Cxcl5/Cks2/Ccl7/Lif/Timp1/Ccl12/Vav3/Il7/Igf1/Fetub/Jak3/Bmp5/Col7a1/Adm/Ccl9/Sct/Arhgef19/Ccl6/Rgs12/Gdf11/Ccl2/Mdk/Tgfb1/Inhba/Insl6/Ccl19/Gm15452/Fgd6/Plekhg6/Nppc/Prex1/Artn/Arap3/Ptn/Mcf2l/Arhgef15/Sh2d3c/Ppy	35	Stc2/Ccl5/Cdkn1c/Rapgef4/Ngef/Ppp1r1a/Cck/Crim1/Camk2n1/Wfikkn2/Pthlh/Spata13/Wfdc1/Rasgrf1/Rap1gap2/Gdf10/Ccl24/Retnla/Psd/Tgfb3/Rasgrp2/Fgf7/Agfg2/Il17d/Wfdc15b/Ambp/Pkig/Cdkn1b/Ppp1r2/Fgf14/Arhgef25/Csf3/Fgf1/Cxcl9/Agap1
MF	GO:0038023	signaling receptor activity	74/1459	390/11858	7.97805542808289e-05	0.00466919055500561	Gria3/Bdkrb1/Grin2c/Ednra/Adgrf4/Chrm2/Grm7/Insrr/Hrh3/Bdkrb2/Gpr68/Ackr4/Gria4/Tacr1/Ptger2/Acvrl1/Gpr37/Adra2a/Ptgdr/Glp2r/Ptger4/Agtr1b/Ltb4r2/Acvr2b/Galr2/Adgrl4/Gpr1/Ffar2/Ccr1/Npy4r/Chrm3/Ffar4/Adgra1/Adgrl3/Cxcr2/Adra1d/Ptgir/Gpr17/Ackr2/Pgr/Gpr141b/Gpr87/Adora2b/Xcr1/Gcat/Fpr1/Tacr2/C3ar1/Sstr2/Sctr/Gpr176/F2r/Adgre1/P2rx1/Erbb4/Mc2r/Oxgr1/Adcyap1r1/Agtr1a/Sstr1/P2ry10/Adra1b/Ptchd1/Gpr85…	Gria3/Bdkrb1/Grin2c/Ednra/Adgrf4/Chrm2/Grm7/Insrr/Hrh3/Bdkrb2/Gpr68/Ackr4/Gria4/Tacr1/Ptger2/Acvrl1/Gpr37/Adra2a/Ptgdr/Glp2r/Ptger4/Agtr1b/Ltb4r2/Acvr2b/Galr2/Adgrl4/Gpr1/Ffar2/Ccr1/Npy4r/Chrm3/Ffar4/Adgra1/Adgrl3/Cxcr2/Adra1d/Ptgir/Gpr17/Ackr2/Pgr/Gpr141b/Gpr87/Adora2b/Xcr1/Gcat/Fpr1/Tacr2/C3ar1/Sstr2/Sctr/Gpr176/F2r/Adgre1/P2rx1/Erbb4/Mc2r/Oxgr1/Adcyap1r1/Agtr1a/Sstr1/P2ry10/Adra1b/Ptchd1/Gpr85…	74	44	Gria3/Bdkrb1/Ednra/Adgrf4/Insrr/Bdkrb2/Gpr68/Gria4/Tacr1/Ptger2/Acvrl1/Adra2a/Ptgdr/Ptger4/Agtr1b/Ltb4r2/Adgrl4/Ffar2/Ccr1/Ffar4/Adgra1/Cxcr2/Adra1d/Pgr/Gpr87/Adora2b/Fpr1/C3ar1/Sstr2/Sctr/Gpr176/F2r/Adgre1/Mc2r/Adcyap1r1/Sstr1/Adra1b/Gpr85/Ccr5/Erbb3/Lpar6/P2rx6/Sucnr1/C5ar1	30	Grin2c/Chrm2/Grm7/Hrh3/Ackr4/Gpr37/Glp2r/Acvr2b/Galr2/Gpr1/Npy4r/Chrm3/Adgrl3/Ptgir/Gpr17/Ackr2/Gpr141b/Xcr1/Gcat/Tacr2/P2rx1/Erbb4/Oxgr1/Agtr1a/P2ry10/Ptchd1/Oprd1/Hcrtr1/Pth1r/Gria1
MF	GO:0060089	molecular transducer activity	74/1459	390/11858	7.97805542808289e-05	0.00466919055500561	Gria3/Bdkrb1/Grin2c/Ednra/Adgrf4/Chrm2/Grm7/Insrr/Hrh3/Bdkrb2/Gpr68/Ackr4/Gria4/Tacr1/Ptger2/Acvrl1/Gpr37/Adra2a/Ptgdr/Glp2r/Ptger4/Agtr1b/Ltb4r2/Acvr2b/Galr2/Adgrl4/Gpr1/Ffar2/Ccr1/Npy4r/Chrm3/Ffar4/Adgra1/Adgrl3/Cxcr2/Adra1d/Ptgir/Gpr17/Ackr2/Pgr/Gpr141b/Gpr87/Adora2b/Xcr1/Gcat/Fpr1/Tacr2/C3ar1/Sstr2/Sctr/Gpr176/F2r/Adgre1/P2rx1/Erbb4/Mc2r/Oxgr1/Adcyap1r1/Agtr1a/Sstr1/P2ry10/Adra1b/Ptchd1/Gpr85…	Gria3/Bdkrb1/Grin2c/Ednra/Adgrf4/Chrm2/Grm7/Insrr/Hrh3/Bdkrb2/Gpr68/Ackr4/Gria4/Tacr1/Ptger2/Acvrl1/Gpr37/Adra2a/Ptgdr/Glp2r/Ptger4/Agtr1b/Ltb4r2/Acvr2b/Galr2/Adgrl4/Gpr1/Ffar2/Ccr1/Npy4r/Chrm3/Ffar4/Adgra1/Adgrl3/Cxcr2/Adra1d/Ptgir/Gpr17/Ackr2/Pgr/Gpr141b/Gpr87/Adora2b/Xcr1/Gcat/Fpr1/Tacr2/C3ar1/Sstr2/Sctr/Gpr176/F2r/Adgre1/P2rx1/Erbb4/Mc2r/Oxgr1/Adcyap1r1/Agtr1a/Sstr1/P2ry10/Adra1b/Ptchd1/Gpr85…	74	44	Gria3/Bdkrb1/Ednra/Adgrf4/Insrr/Bdkrb2/Gpr68/Gria4/Tacr1/Ptger2/Acvrl1/Adra2a/Ptgdr/Ptger4/Agtr1b/Ltb4r2/Adgrl4/Ffar2/Ccr1/Ffar4/Adgra1/Cxcr2/Adra1d/Pgr/Gpr87/Adora2b/Fpr1/C3ar1/Sstr2/Sctr/Gpr176/F2r/Adgre1/Mc2r/Adcyap1r1/Sstr1/Adra1b/Gpr85/Ccr5/Erbb3/Lpar6/P2rx6/Sucnr1/C5ar1	30	Grin2c/Chrm2/Grm7/Hrh3/Ackr4/Gpr37/Glp2r/Acvr2b/Galr2/Gpr1/Npy4r/Chrm3/Adgrl3/Ptgir/Gpr17/Ackr2/Gpr141b/Xcr1/Gcat/Tacr2/P2rx1/Erbb4/Oxgr1/Agtr1a/P2ry10/Ptchd1/Oprd1/Hcrtr1/Pth1r/Gria1
MF	GO:0004888	transmembrane signaling receptor activity	73/1459	386/11858	9.9142438509096e-05	0.00466919055500561	Gria3/Bdkrb1/Grin2c/Ednra/Adgrf4/Chrm2/Grm7/Insrr/Hrh3/Bdkrb2/Gpr68/Ackr4/Gria4/Tacr1/Ptger2/Acvrl1/Gpr37/Adra2a/Ptgdr/Glp2r/Ptger4/Agtr1b/Ltb4r2/Acvr2b/Galr2/Adgrl4/Gpr1/Ffar2/Ccr1/Npy4r/Chrm3/Ffar4/Adgra1/Adgrl3/Cxcr2/Adra1d/Ptgir/Gpr17/Ackr2/Gpr141b/Gpr87/Adora2b/Xcr1/Gcat/Fpr1/Tacr2/C3ar1/Sstr2/Sctr/Gpr176/F2r/Adgre1/P2rx1/Erbb4/Mc2r/Oxgr1/Adcyap1r1/Agtr1a/Sstr1/P2ry10/Adra1b/Ptchd1/Gpr85/Ccr…	Gria3/Bdkrb1/Grin2c/Ednra/Adgrf4/Chrm2/Grm7/Insrr/Hrh3/Bdkrb2/Gpr68/Ackr4/Gria4/Tacr1/Ptger2/Acvrl1/Gpr37/Adra2a/Ptgdr/Glp2r/Ptger4/Agtr1b/Ltb4r2/Acvr2b/Galr2/Adgrl4/Gpr1/Ffar2/Ccr1/Npy4r/Chrm3/Ffar4/Adgra1/Adgrl3/Cxcr2/Adra1d/Ptgir/Gpr17/Ackr2/Gpr141b/Gpr87/Adora2b/Xcr1/Gcat/Fpr1/Tacr2/C3ar1/Sstr2/Sctr/Gpr176/F2r/Adgre1/P2rx1/Erbb4/Mc2r/Oxgr1/Adcyap1r1/Agtr1a/Sstr1/P2ry10/Adra1b/Ptchd1/Gpr85/Ccr…	73	43	Gria3/Bdkrb1/Ednra/Adgrf4/Insrr/Bdkrb2/Gpr68/Gria4/Tacr1/Ptger2/Acvrl1/Adra2a/Ptgdr/Ptger4/Agtr1b/Ltb4r2/Adgrl4/Ffar2/Ccr1/Ffar4/Adgra1/Cxcr2/Adra1d/Gpr87/Adora2b/Fpr1/C3ar1/Sstr2/Sctr/Gpr176/F2r/Adgre1/Mc2r/Adcyap1r1/Sstr1/Adra1b/Gpr85/Ccr5/Erbb3/Lpar6/P2rx6/Sucnr1/C5ar1	30	Grin2c/Chrm2/Grm7/Hrh3/Ackr4/Gpr37/Glp2r/Acvr2b/Galr2/Gpr1/Npy4r/Chrm3/Adgrl3/Ptgir/Gpr17/Ackr2/Gpr141b/Xcr1/Gcat/Tacr2/P2rx1/Erbb4/Oxgr1/Agtr1a/P2ry10/Ptchd1/Oprd1/Hcrtr1/Pth1r/Gria1
MF	GO:0005102	signaling receptor binding	54/1459	266/11858	0.000123129520329928	0.00466919055500561	Ccl8/Stc2/Vegfd/Gdf15/Il33/Parpbp/Cxcl5/Ccl5/Ccl7/Lif/Ccl12/Tnfsf13b/Il7/Igf1/Jak3/Wnt4/Bmp5/Cck/Adm/Ccl9/Wnt9a/Pthlh/Lama1/Sct/Ccl6/Wnt10b/Il6/Gdf11/Ccl2/Gdf10/Mdk/Tgfb1/Ccl24/Inhba/Lama5/Retnla/Insl6/Tgfb3/Fasl/Ccl19/Fgf7/Il17d/Ltb/Fgf14/Dok7/Nppc/Cd74/Artn/Ptn/Csf3/Fgf1/Il34/Cxcl9/Ppy	Ccl8/Stc2/Vegfd/Gdf15/Il33/Parpbp/Cxcl5/Ccl5/Ccl7/Lif/Ccl12/Tnfsf13b/Il7/Igf1/Jak3/Wnt4/Bmp5/Cck/Adm/Ccl9/Wnt9a/Pthlh/Lama1/Sct/Ccl6/Wnt10b/Il6/Gdf11/Ccl2/Gdf10/Mdk/Tgfb1/Ccl24/Inhba/Lama5/Retnla/Insl6/Tgfb3/Fasl/Ccl19/Fgf7/Il17d/Ltb/Fgf14/Dok7/Nppc/Cd74/Artn/Ptn/Csf3/Fgf1/Il34/Cxcl9/Ppy	54	34	Ccl8/Vegfd/Gdf15/Il33/Parpbp/Cxcl5/Ccl7/Lif/Ccl12/Tnfsf13b/Il7/Igf1/Jak3/Wnt4/Bmp5/Adm/Ccl9/Lama1/Sct/Ccl6/Il6/Gdf11/Ccl2/Mdk/Tgfb1/Inhba/Lama5/Insl6/Ccl19/Nppc/Artn/Ptn/Il34/Ppy	20	Stc2/Ccl5/Cck/Wnt9a/Pthlh/Wnt10b/Gdf10/Ccl24/Retnla/Tgfb3/Fasl/Fgf7/Il17d/Ltb/Fgf14/Dok7/Cd74/Csf3/Fgf1/Cxcl9
MF	GO:0008017	microtubule binding	19/1459	63/11858	0.000132983275300793	0.00466919055500561	Kif18b/Cenpe/Kifc1/Kif11/Kif2c/Kif15/Kif4/Kif22/Kif20a/Kif20b/Ska1/Kif23/Kifc5b/Kif17/Kif26b/Kifc3/Kif5a/Kif18a/Kif1a	Kif18b/Cenpe/Kifc1/Kif11/Kif2c/Kif15/Kif4/Kif22/Kif20a/Kif20b/Ska1/Kif23/Kifc5b/Kif17/Kif26b/Kifc3/Kif5a/Kif18a/Kif1a	19	16	Kif18b/Cenpe/Kifc1/Kif11/Kif2c/Kif15/Kif4/Kif22/Kif20a/Kif20b/Ska1/Kif23/Kifc5b/Kif17/Kif26b/Kif18a	3	Kifc3/Kif5a/Kif1a
MF	GO:0016798	hydrolase activity, acting on glycosyl bonds	19/1459	63/11858	0.000132983275300793	0.00466919055500561	Neil3/Gba/Bst1/Hpse/Cd38/Chil3/Fuca1/Man2a1/Lctl/Gusb/Myorg/Galc/Edem1/Gla/Man2a2/Otogl/Hyal1/Man2b1/Chil1	Neil3/Gba/Bst1/Hpse/Cd38/Chil3/Fuca1/Man2a1/Lctl/Gusb/Myorg/Galc/Edem1/Gla/Man2a2/Otogl/Hyal1/Man2b1/Chil1	19	17	Neil3/Gba/Bst1/Hpse/Cd38/Chil3/Fuca1/Man2a1/Lctl/Gusb/Galc/Edem1/Gla/Man2a2/Hyal1/Man2b1/Chil1	2	Myorg/Otogl
MF	GO:0005520	insulin-like growth factor binding	9/1459	20/11858	0.000296774622925612	0.00904346071415075	Crim1/Igfbp3/Igfbp5/Htra3/Igfbp6/Tube1/Ccn6/Ccn3/Igfbp2	Crim1/Igfbp3/Igfbp5/Htra3/Igfbp6/Tube1/Ccn6/Ccn3/Igfbp2	9	4	Igfbp5/Tube1/Ccn6/Ccn3	5	Crim1/Igfbp3/Htra3/Igfbp6/Igfbp2
MF	GO:0003777	microtubule motor activity	19/1459	68/11858	0.00039767491593693	0.00904346071415075	Kif18b/Cenpe/Kifc1/Kif11/Kif2c/Kif15/Kif4/Kif22/Kif20a/Kif20b/Kif23/Kifc5b/Kif17/Kif26b/Kifc3/Kif5a/Dnah1/Kif18a/Kif1a	Kif18b/Cenpe/Kifc1/Kif11/Kif2c/Kif15/Kif4/Kif22/Kif20a/Kif20b/Kif23/Kifc5b/Kif17/Kif26b/Kifc3/Kif5a/Dnah1/Kif18a/Kif1a	19	16	Kif18b/Cenpe/Kifc1/Kif11/Kif2c/Kif15/Kif4/Kif22/Kif20a/Kif20b/Kif23/Kifc5b/Kif17/Kif26b/Dnah1/Kif18a	3	Kifc3/Kif5a/Kif1a
MF	GO:0008237	metallopeptidase activity	30/1459	130/11858	0.000430833639885685	0.00904346071415075	Adamdec1/Mmp9/Adam8/Adam10/Adam12/Gm15737/Mmp2/Cpb1/Adam33/Ace/Cpz/Mmp19/Adam22/Adam23/Adamts17/Cpe/Adamts20/Mmp14/Adamts1/Cpa6/Mmp27/Mmp3/Ece1/Enpep/Mmp10/Adamts5/Afg3l1/Mmp28/Mmp23/Adamts12	Adamdec1/Mmp9/Adam8/Adam10/Adam12/Gm15737/Mmp2/Cpb1/Adam33/Ace/Cpz/Mmp19/Adam22/Adam23/Adamts17/Cpe/Adamts20/Mmp14/Adamts1/Cpa6/Mmp27/Mmp3/Ece1/Enpep/Mmp10/Adamts5/Afg3l1/Mmp28/Mmp23/Adamts12	30	24	Adamdec1/Adam8/Adam10/Adam12/Mmp2/Cpb1/Ace/Cpz/Mmp19/Adam23/Adamts20/Mmp14/Adamts1/Cpa6/Mmp27/Mmp3/Ece1/Enpep/Mmp10/Adamts5/Afg3l1/Mmp28/Mmp23/Adamts12	6	Mmp9/Gm15737/Adam33/Adam22/Adamts17/Cpe
MF	GO:0005509	calcium ion binding	69/1459	378/11858	0.000441039145194437	0.00904346071415075	Anxa8/Ltbp2/Bglap2/Spock3/Lrp2/Ncald/Pros1/Casq2/Dsg3/Efcab11/S100a11/Anxa10/Gas6/Cdh22/Smoc2/Plch1/Nid2/Bglap/Gm7665/Sparcl1/Pcdhb9/Padi3/Fat3/Scube3/Adgrl4/Cd93/Fbn1/Cdh24/Ltbp4/Notch1/Padi4/Efemp2/Notch3/Hpcal1/Pcdh1/Thbs1/Pcdh12/Efemp1/Myl9/Egfl7/Clgn/Cib1/Cdh6/Pls1/Notch4/Npnt/Cabp1/Rasgrp2/Cdh26/Edem1/Pcdhgc4/Pcdhb7/Nell1/Adgre1/Anxa2/Anxa1/Cetn3/Crtac1/Guca1b/Egfl6/Cant1/Pcdh15/Clstn2/Prrg…	Anxa8/Ltbp2/Bglap2/Spock3/Lrp2/Ncald/Pros1/Casq2/Dsg3/Efcab11/S100a11/Anxa10/Gas6/Cdh22/Smoc2/Plch1/Nid2/Bglap/Gm7665/Sparcl1/Pcdhb9/Padi3/Fat3/Scube3/Adgrl4/Cd93/Fbn1/Cdh24/Ltbp4/Notch1/Padi4/Efemp2/Notch3/Hpcal1/Pcdh1/Thbs1/Pcdh12/Efemp1/Myl9/Egfl7/Clgn/Cib1/Cdh6/Pls1/Notch4/Npnt/Cabp1/Rasgrp2/Cdh26/Edem1/Pcdhgc4/Pcdhb7/Nell1/Adgre1/Anxa2/Anxa1/Cetn3/Crtac1/Guca1b/Egfl6/Cant1/Pcdh15/Clstn2/Prrg…	69	49	Anxa8/Ltbp2/Bglap2/Pros1/Dsg3/Efcab11/S100a11/Anxa10/Gas6/Plch1/Nid2/Bglap/Gm7665/Pcdhb9/Padi3/Scube3/Adgrl4/Cd93/Fbn1/Cdh24/Notch1/Padi4/Efemp2/Notch3/Hpcal1/Pcdh1/Thbs1/Pcdh12/Efemp1/Egfl7/Clgn/Cib1/Pls1/Notch4/Npnt/Cabp1/Cdh26/Edem1/Pcdhgc4/Pcdhb7/Adgre1/Anxa2/Anxa1/Crtac1/Cant1/Prrg4/Padi1/F7/Anxa3	20	Spock3/Lrp2/Ncald/Casq2/Cdh22/Smoc2/Sparcl1/Fat3/Ltbp4/Myl9/Cdh6/Rasgrp2/Nell1/Cetn3/Guca1b/Egfl6/Pcdh15/Clstn2/Myl7/Myl6
MF	GO:0008092	cytoskeletal protein binding	35/1459	160/11858	0.000443214426019631	0.00904346071415075	Kif18b/Cenpe/Kifc1/Kif11/Kif2c/Kif15/Kif4/Kif22/Kif20a/Diaph3/Kif20b/Ska1/Fscn1/Lmod1/Kif23/Kifc5b/Inf2/Kif17/Msn/Hip1/Kif26b/Avil/Svil/Cap2/Kifc3/Kif5a/Dstn/Cfl2/Cotl1/Fmnl3/Kif18a/Ctnna3/Kif1a/Xirp1/Ctnna2	Kif18b/Cenpe/Kifc1/Kif11/Kif2c/Kif15/Kif4/Kif22/Kif20a/Diaph3/Kif20b/Ska1/Fscn1/Lmod1/Kif23/Kifc5b/Inf2/Kif17/Msn/Hip1/Kif26b/Avil/Svil/Cap2/Kifc3/Kif5a/Dstn/Cfl2/Cotl1/Fmnl3/Kif18a/Ctnna3/Kif1a/Xirp1/Ctnna2	35	25	Kif18b/Cenpe/Kifc1/Kif11/Kif2c/Kif15/Kif4/Kif22/Kif20a/Diaph3/Kif20b/Ska1/Fscn1/Kif23/Kifc5b/Inf2/Kif17/Msn/Kif26b/Avil/Cotl1/Fmnl3/Kif18a/Xirp1/Ctnna2	10	Lmod1/Hip1/Svil/Cap2/Kifc3/Kif5a/Dstn/Cfl2/Ctnna3/Kif1a
MF	GO:0004222	metalloendopeptidase activity	24/1459	96/11858	0.000460617771487115	0.00904346071415075	Adamdec1/Mmp9/Adam8/Adam10/Adam12/Gm15737/Mmp2/Adam33/Mmp19/Adam22/Adam23/Adamts17/Adamts20/Mmp14/Adamts1/Mmp27/Mmp3/Ece1/Mmp10/Adamts5/Afg3l1/Mmp28/Mmp23/Adamts12	Adamdec1/Mmp9/Adam8/Adam10/Adam12/Gm15737/Mmp2/Adam33/Mmp19/Adam22/Adam23/Adamts17/Adamts20/Mmp14/Adamts1/Mmp27/Mmp3/Ece1/Mmp10/Adamts5/Afg3l1/Mmp28/Mmp23/Adamts12	24	19	Adamdec1/Adam8/Adam10/Adam12/Mmp2/Mmp19/Adam23/Adamts20/Mmp14/Adamts1/Mmp27/Mmp3/Ece1/Mmp10/Adamts5/Afg3l1/Mmp28/Mmp23/Adamts12	5	Mmp9/Gm15737/Adam33/Adam22/Adamts17
MF	GO:0019838	growth factor binding	9/1459	21/11858	0.000462972207419678	0.00904346071415075	Crim1/Igfbp3/Igfbp5/Htra3/Igfbp6/Tube1/Ccn6/Ccn3/Igfbp2	Crim1/Igfbp3/Igfbp5/Htra3/Igfbp6/Tube1/Ccn6/Ccn3/Igfbp2	9	4	Igfbp5/Tube1/Ccn6/Ccn3	5	Crim1/Igfbp3/Htra3/Igfbp6/Igfbp2
MF	GO:0015631	tubulin binding	19/1459	69/11858	0.000486515291584059	0.00904346071415075	Kif18b/Cenpe/Kifc1/Kif11/Kif2c/Kif15/Kif4/Kif22/Kif20a/Kif20b/Ska1/Kif23/Kifc5b/Kif17/Kif26b/Kifc3/Kif5a/Kif18a/Kif1a	Kif18b/Cenpe/Kifc1/Kif11/Kif2c/Kif15/Kif4/Kif22/Kif20a/Kif20b/Ska1/Kif23/Kifc5b/Kif17/Kif26b/Kifc3/Kif5a/Kif18a/Kif1a	19	16	Kif18b/Cenpe/Kifc1/Kif11/Kif2c/Kif15/Kif4/Kif22/Kif20a/Kif20b/Ska1/Kif23/Kifc5b/Kif17/Kif26b/Kif18a	3	Kifc3/Kif5a/Kif1a
MF	GO:0004930	G-protein-coupled receptor activity	61/1459	327/11858	0.000522478308400364	0.00917239696969528	Bdkrb1/Ednra/Adgrf4/Chrm2/Grm7/Hrh3/Bdkrb2/Gpr68/Ackr4/Tacr1/Ptger2/Gpr37/Adra2a/Ptgdr/Glp2r/Ptger4/Agtr1b/Ltb4r2/Galr2/Adgrl4/Gpr1/Ffar2/Ccr1/Npy4r/Chrm3/Ffar4/Adgra1/Adgrl3/Cxcr2/Adra1d/Ptgir/Gpr17/Ackr2/Gpr141b/Gpr87/Adora2b/Xcr1/Gcat/Fpr1/Tacr2/C3ar1/Sstr2/Sctr/Gpr176/F2r/Adgre1/Mc2r/Oxgr1/Adcyap1r1/Agtr1a/Sstr1/P2ry10/Adra1b/Gpr85/Ccr5/Lpar6/Oprd1/Hcrtr1/Pth1r/Sucnr1/C5ar1	Bdkrb1/Ednra/Adgrf4/Chrm2/Grm7/Hrh3/Bdkrb2/Gpr68/Ackr4/Tacr1/Ptger2/Gpr37/Adra2a/Ptgdr/Glp2r/Ptger4/Agtr1b/Ltb4r2/Galr2/Adgrl4/Gpr1/Ffar2/Ccr1/Npy4r/Chrm3/Ffar4/Adgra1/Adgrl3/Cxcr2/Adra1d/Ptgir/Gpr17/Ackr2/Gpr141b/Gpr87/Adora2b/Xcr1/Gcat/Fpr1/Tacr2/C3ar1/Sstr2/Sctr/Gpr176/F2r/Adgre1/Mc2r/Oxgr1/Adcyap1r1/Agtr1a/Sstr1/P2ry10/Adra1b/Gpr85/Ccr5/Lpar6/Oprd1/Hcrtr1/Pth1r/Sucnr1/C5ar1	61	37	Bdkrb1/Ednra/Adgrf4/Bdkrb2/Gpr68/Tacr1/Ptger2/Adra2a/Ptgdr/Ptger4/Agtr1b/Ltb4r2/Adgrl4/Ffar2/Ccr1/Ffar4/Adgra1/Cxcr2/Adra1d/Gpr87/Adora2b/Fpr1/C3ar1/Sstr2/Sctr/Gpr176/F2r/Adgre1/Mc2r/Adcyap1r1/Sstr1/Adra1b/Gpr85/Ccr5/Lpar6/Sucnr1/C5ar1	24	Chrm2/Grm7/Hrh3/Ackr4/Gpr37/Glp2r/Galr2/Gpr1/Npy4r/Chrm3/Adgrl3/Ptgir/Gpr17/Ackr2/Gpr141b/Xcr1/Gcat/Tacr2/Oxgr1/Agtr1a/P2ry10/Oprd1/Hcrtr1/Pth1r
MF	GO:0005540	hyaluronic acid binding	7/1459	14/11858	0.000657203859225822	0.0109303378692295	Susd5/Cd44/Stab2/Tnfaip6/Vcan/Acan/Lyve1	Susd5/Cd44/Stab2/Tnfaip6/Vcan/Acan/Lyve1	7	6	Susd5/Cd44/Tnfaip6/Vcan/Acan/Lyve1	1	Stab2
MF	GO:0004553	hydrolase activity, hydrolyzing O-glycosyl compounds	15/1459	54/11858	0.00168393823772577	0.0266062241560671	Gba/Chil3/Fuca1/Man2a1/Lctl/Gusb/Myorg/Galc/Edem1/Gla/Man2a2/Otogl/Hyal1/Man2b1/Chil1	Gba/Chil3/Fuca1/Man2a1/Lctl/Gusb/Myorg/Galc/Edem1/Gla/Man2a2/Otogl/Hyal1/Man2b1/Chil1	15	13	Gba/Chil3/Fuca1/Man2a1/Lctl/Gusb/Galc/Edem1/Gla/Man2a2/Hyal1/Man2b1/Chil1	2	Myorg/Otogl
MF	GO:0005125	cytokine activity	15/1459	56/11858	0.00249592814832321	0.0366195193827292	Ccl8/Il33/Cxcl5/Ccl5/Ccl7/Lif/Ccl12/Ccl9/Ccl6/Ccl2/Ccl24/Ccl19/Il17d/Csf3/Cxcl9	Ccl8/Il33/Cxcl5/Ccl5/Ccl7/Lif/Ccl12/Ccl9/Ccl6/Ccl2/Ccl24/Ccl19/Il17d/Csf3/Cxcl9	15	10	Ccl8/Il33/Cxcl5/Ccl7/Lif/Ccl12/Ccl9/Ccl6/Ccl2/Ccl19	5	Ccl5/Ccl24/Il17d/Csf3/Cxcl9
MF	GO:0031406	carboxylic acid binding	7/1459	17/11858	0.00266534476519864	0.0366195193827292	Susd5/Cd44/Stab2/Tnfaip6/Vcan/Acan/Lyve1	Susd5/Cd44/Stab2/Tnfaip6/Vcan/Acan/Lyve1	7	6	Susd5/Cd44/Tnfaip6/Vcan/Acan/Lyve1	1	Stab2
MF	GO:0043177	organic acid binding	7/1459	17/11858	0.00266534476519864	0.0366195193827292	Susd5/Cd44/Stab2/Tnfaip6/Vcan/Acan/Lyve1	Susd5/Cd44/Stab2/Tnfaip6/Vcan/Acan/Lyve1	7	6	Susd5/Cd44/Tnfaip6/Vcan/Acan/Lyve1	1	Stab2
MF	GO:0005044	scavenger receptor activity	10/1459	32/11858	0.00385469755391116	0.0487233770814371	Lgals3bp/Msr1/Hhipl1/Loxl2/Ssc5d/Enpp3/Gm21451/Prss12/Loxl4/Cfi	Lgals3bp/Msr1/Hhipl1/Loxl2/Ssc5d/Enpp3/Gm21451/Prss12/Loxl4/Cfi	10	8	Lgals3bp/Msr1/Hhipl1/Loxl2/Ssc5d/Gm21451/Loxl4/Cfi	2	Enpp3/Prss12
MF	GO:0038024	cargo receptor activity	10/1459	32/11858	0.00385469755391116	0.0487233770814371	Lgals3bp/Msr1/Hhipl1/Loxl2/Ssc5d/Enpp3/Gm21451/Prss12/Loxl4/Cfi	Lgals3bp/Msr1/Hhipl1/Loxl2/Ssc5d/Enpp3/Gm21451/Prss12/Loxl4/Cfi	10	8	Lgals3bp/Msr1/Hhipl1/Loxl2/Ssc5d/Gm21451/Loxl4/Cfi	2	Enpp3/Prss12
MF	GO:0016641	oxidoreductase activity, acting on the CH-NH2 group of donors, oxygen as acceptor	5/1459	10/11858	0.00413479939104603	0.049184707892116	Loxl2/Gm21451/Lox/Loxl4/Aoc1	Loxl2/Gm21451/Lox/Loxl4/Aoc1	5	5	Loxl2/Gm21451/Lox/Loxl4/Aoc1	0
MF	GO:0042578	phosphoric ester hydrolase activity	34/1459	175/11858	0.00434969745947698	0.049184707892116	Ptprv/Cdkn3/Plcd4/Ptprz1/Plch1/Dusp26/Nt5c3b/Ptprn/Dusp4/Epm2a/Plcl1/Ptp4a3/Pde4b/Dusp7/Pde7b/Dusp18/Abi3/Ppm1b/Ptpn6/Dusp12/Dusp3/Gdpd3/Pde5a/Ptprt/Ptpn21/Ptpn5/Ptpru/Dusp28/Ptpn1/Nt5c/Pde7a/Pde2a/Dusp15/Gdpd2	Ptprv/Cdkn3/Plcd4/Ptprz1/Plch1/Dusp26/Nt5c3b/Ptprn/Dusp4/Epm2a/Plcl1/Ptp4a3/Pde4b/Dusp7/Pde7b/Dusp18/Abi3/Ppm1b/Ptpn6/Dusp12/Dusp3/Gdpd3/Pde5a/Ptprt/Ptpn21/Ptpn5/Ptpru/Dusp28/Ptpn1/Nt5c/Pde7a/Pde2a/Dusp15/Gdpd2	34	17	Ptprv/Cdkn3/Plcd4/Plch1/Ptprn/Dusp4/Ptp4a3/Dusp7/Dusp18/Abi3/Ptpn6/Ptpn5/Ptpn1/Nt5c/Pde7a/Dusp15/Gdpd2	17	Ptprz1/Dusp26/Nt5c3b/Epm2a/Plcl1/Pde4b/Pde7b/Ppm1b/Dusp12/Dusp3/Gdpd3/Pde5a/Ptprt/Ptpn21/Ptpru/Dusp28/Pde2a
MF	GO:0003774	motor activity	24/1459	112/11858	0.00435813867398497	0.049184707892116	Kif18b/Cenpe/Kifc1/Kif11/Kif2c/Kif15/Kif4/Kif22/Kif20a/Kif20b/Kif23/Kifc5b/Kif17/Kif26b/Myh9/Myh2/Myo5c/Kifc3/Kif5a/Dnah1/Myh11/Myh7b/Kif18a/Kif1a	Kif18b/Cenpe/Kifc1/Kif11/Kif2c/Kif15/Kif4/Kif22/Kif20a/Kif20b/Kif23/Kifc5b/Kif17/Kif26b/Myh9/Myh2/Myo5c/Kifc3/Kif5a/Dnah1/Myh11/Myh7b/Kif18a/Kif1a	24	19	Kif18b/Cenpe/Kifc1/Kif11/Kif2c/Kif15/Kif4/Kif22/Kif20a/Kif20b/Kif23/Kifc5b/Kif17/Kif26b/Myh9/Myo5c/Dnah1/Myh7b/Kif18a	5	Myh2/Kifc3/Kif5a/Myh11/Kif1a
