# Supplementary material for: Molecular Profiling of Inflammatory Processes in a Mouse Model of IC/BPS: From the Complete Transcriptome to Major Sex-Related Histological Features of the Urinary Bladder
Source: Int J Mol Sci. 2023 Mar 17;24(6):5758. doi: 10.3390/ijms24065758 (PMC10058956; doi:10.3390/ijms24065758)
Supplement: Supplementary file 1 [file ijms-24-05758-s001.zip › Table S10 Ctrl_malesvsCtrl_females.all_GOenrich_significant.xls]

Category	GOID	Description	GeneRatio	BgRatio	pvalue	padj	geneID	geneName	Count	Up	Up_Gene_id	Down	Down_Gene_id
CC	GO:0005576	extracellular region	44/187	294/4720	2.17121645572516e-15	1.3895785316641e-13	Edn3/Slpi/Retnla/Ccn3/Igfbp2/Ccn5/Adamts6/Adamts8/Cck/Mmp12/Apol6/Cxcl12/Col15a1/Ccn4/Mmp17/Thbs2/Papln/Wnt5b/Ccl6/Saa3/Epdr1/Stc2/Nts/Gm10591/Mmp3/Adamtsl5/Adamts16/Igfbp5/Ghrl/Chia1/Ccl21a/Defb1/Thbs3/Wfdc17/Soga1/Adamts19/Mmp2/Wnt6/Ccl8/Igf1/Adamts15/Thbs4/Sostdc1/Wfdc3	Edn3/Slpi/Retnla/Ccn3/Igfbp2/Ccn5/Adamts6/Adamts8/Cck/Mmp12/Apol6/Cxcl12/Col15a1/Ccn4/Mmp17/Thbs2/Papln/Wnt5b/Ccl6/Saa3/Epdr1/Stc2/Nts/Gm10591/Mmp3/Adamtsl5/Adamts16/Igfbp5/Ghrl/Chia1/Ccl21a/Defb1/Thbs3/Wfdc17/Soga1/Adamts19/Mmp2/Wnt6/Ccl8/Igf1/Adamts15/Thbs4/Sostdc1/Wfdc3	44	22	Edn3/Slpi/Retnla/Igfbp2/Ccn5/Adamts6/Adamts8/Mmp12/Apol6/Ccn4/Mmp17/Thbs2/Papln/Ccl6/Saa3/Stc2/Ghrl/Chia1/Ccl21a/Wfdc17/Ccl8/Adamts15	22	Ccn3/Cck/Cxcl12/Col15a1/Wnt5b/Epdr1/Nts/Gm10591/Mmp3/Adamtsl5/Adamts16/Igfbp5/Defb1/Thbs3/Soga1/Adamts19/Mmp2/Wnt6/Igf1/Thbs4/Sostdc1/Wfdc3
CC	GO:0031012	extracellular matrix	12/187	48/4720	2.09792846931388e-07	6.71337110180442e-06	Adamts6/Adamts8/Mmp12/Col15a1/Mmp17/Papln/Mmp3/Adamtsl5/Adamts16/Adamts19/Mmp2/Adamts15	Adamts6/Adamts8/Mmp12/Col15a1/Mmp17/Papln/Mmp3/Adamtsl5/Adamts16/Adamts19/Mmp2/Adamts15	12	6	Adamts6/Adamts8/Mmp12/Mmp17/Papln/Adamts15	6	Col15a1/Mmp3/Adamtsl5/Adamts16/Adamts19/Mmp2
CC	GO:0044421	extracellular region part	14/187	73/4720	6.83885123276009e-07	1.45895492965548e-05	Adamts6/Adamts8/Mmp12/Col15a1/Mmp17/Papln/Mmp3/Adamtsl5/Adamts16/Soga1/Adamts19/Mmp2/Adamts15/Sostdc1	Adamts6/Adamts8/Mmp12/Col15a1/Mmp17/Papln/Mmp3/Adamtsl5/Adamts16/Soga1/Adamts19/Mmp2/Adamts15/Sostdc1	14	6	Adamts6/Adamts8/Mmp12/Mmp17/Papln/Adamts15	8	Col15a1/Mmp3/Adamtsl5/Adamts16/Soga1/Adamts19/Mmp2/Sostdc1
MF	GO:0005044	scavenger receptor activity	9/426	30/11602	8.02676211770826e-07	9.35117786713012e-05	Dmbt1/Endou/Loxl2/Enpp2/Fcrls/Ssc5d/Enpp3/Prg4/Prss12	Dmbt1/Endou/Loxl2/Enpp2/Fcrls/Ssc5d/Enpp3/Prg4/Prss12	9	4	Endou/Loxl2/Fcrls/Prg4	5	Dmbt1/Enpp2/Ssc5d/Enpp3/Prss12
MF	GO:0038024	cargo receptor activity	9/426	30/11602	8.02676211770826e-07	9.35117786713012e-05	Dmbt1/Endou/Loxl2/Enpp2/Fcrls/Ssc5d/Enpp3/Prg4/Prss12	Dmbt1/Endou/Loxl2/Enpp2/Fcrls/Ssc5d/Enpp3/Prg4/Prss12	9	4	Endou/Loxl2/Fcrls/Prg4	5	Dmbt1/Enpp2/Ssc5d/Enpp3/Prss12
MF	GO:0004222	metalloendopeptidase activity	13/426	95/11602	4.13246181131937e-05	0.00272918030185287	Adamts6/Adamts8/Mmp12/Mmp17/Papln/Adam33/Mmp3/Adamtsl5/Adamts16/Adam9/Adamts19/Mmp2/Adamts15	Adamts6/Adamts8/Mmp12/Mmp17/Papln/Adam33/Mmp3/Adamtsl5/Adamts16/Adam9/Adamts19/Mmp2/Adamts15	13	7	Adamts6/Adamts8/Mmp12/Mmp17/Papln/Adam9/Adamts15	6	Adam33/Mmp3/Adamtsl5/Adamts16/Adamts19/Mmp2
MF	GO:0016705	oxidoreductase activity, acting on paired donors, with incorporation or reduction of molecular oxygen	12/426	83/11602	4.68528807185042e-05	0.00272918030185287	Kdm5d/Fmo3/Kdm5c/Cyp2f2/Cyp1b1/Cyp2ab1/P4ha3/Cyp26b1/Cyp27a1/Fmo2/Cyp7b1/Cyp2j9	Kdm5d/Fmo3/Kdm5c/Cyp2f2/Cyp1b1/Cyp2ab1/P4ha3/Cyp26b1/Cyp27a1/Fmo2/Cyp7b1/Cyp2j9	12	8	Kdm5d/Fmo3/Cyp1b1/Cyp2ab1/P4ha3/Cyp27a1/Fmo2/Cyp2j9	4	Kdm5c/Cyp2f2/Cyp26b1/Cyp7b1
MF	GO:0008237	metallopeptidase activity	15/426	127/11602	6.27876915181719e-05	0.00292590642474681	Cpxm1/Adamts6/Adamts8/Mmp12/Mmp17/Papln/Adam33/Mmp3/Adamtsl5/Adamts16/Adam9/Adamts19/Mmp2/Ace/Adamts15	Cpxm1/Adamts6/Adamts8/Mmp12/Mmp17/Papln/Adam33/Mmp3/Adamtsl5/Adamts16/Adam9/Adamts19/Mmp2/Ace/Adamts15	15	8	Adamts6/Adamts8/Mmp12/Mmp17/Papln/Adam9/Ace/Adamts15	7	Cpxm1/Adam33/Mmp3/Adamtsl5/Adamts16/Adamts19/Mmp2
MF	GO:0001871	pattern binding	4/426	11/11602	0.000481540427647725	0.0160284170917028	Endou/Enpp2/Enpp3/Prg4	Endou/Enpp2/Enpp3/Prg4	4	2	Endou/Prg4	2	Enpp2/Enpp3
MF	GO:0030247	polysaccharide binding	4/426	11/11602	0.000481540427647725	0.0160284170917028	Endou/Enpp2/Enpp3/Prg4	Endou/Enpp2/Enpp3/Prg4	4	2	Endou/Prg4	2	Enpp2/Enpp3
MF	GO:0005520	insulin-like growth factor binding	5/426	20/11602	0.000639814185094609	0.0186345881408805	Ccn3/Igfbp2/Ccn5/Ccn4/Igfbp5	Ccn3/Igfbp2/Ccn5/Ccn4/Igfbp5	5	3	Igfbp2/Ccn5/Ccn4	2	Ccn3/Igfbp5
MF	GO:0019838	growth factor binding	5/426	21/11602	0.000814679386671979	0.021091144121619	Ccn3/Igfbp2/Ccn5/Ccn4/Igfbp5	Ccn3/Igfbp2/Ccn5/Ccn4/Igfbp5	5	3	Igfbp2/Ccn5/Ccn4	2	Ccn3/Igfbp5
MF	GO:0030545	receptor regulator activity	15/426	164/11602	0.00103267311889829	0.0218738942457547	Retnla/Tgfb3/Cck/Gdf10/Cxcl12/Il33/Ccl6/Stc2/Nts/Gm10591/Ghrl/Fgf1/Ccl21a/Ccl8/Igf1	Retnla/Tgfb3/Cck/Gdf10/Cxcl12/Il33/Ccl6/Stc2/Nts/Gm10591/Ghrl/Fgf1/Ccl21a/Ccl8/Igf1	15	8	Retnla/Tgfb3/Il33/Ccl6/Stc2/Ghrl/Ccl21a/Ccl8	7	Cck/Gdf10/Cxcl12/Nts/Gm10591/Fgf1/Igf1
MF	GO:0048018	receptor ligand activity	15/426	164/11602	0.00103267311889829	0.0218738942457547	Retnla/Tgfb3/Cck/Gdf10/Cxcl12/Il33/Ccl6/Stc2/Nts/Gm10591/Ghrl/Fgf1/Ccl21a/Ccl8/Igf1	Retnla/Tgfb3/Cck/Gdf10/Cxcl12/Il33/Ccl6/Stc2/Nts/Gm10591/Ghrl/Fgf1/Ccl21a/Ccl8/Igf1	15	8	Retnla/Tgfb3/Il33/Ccl6/Stc2/Ghrl/Ccl21a/Ccl8	7	Cck/Gdf10/Cxcl12/Nts/Gm10591/Fgf1/Igf1
MF	GO:0098772	molecular function regulator	29/426	430/11602	0.00117782969390942	0.0228695265567413	Prex2/Slpi/Retnla/Arhgef39/Tgfb3/Psd2/Ppp1r1a/Cck/Gdf10/Ngef/Cxcl12/Il33/Papln/Ccl6/Stc2/Nts/Gm10591/Col6a3/Rasgrp2/Ghrl/Fgf1/Ccl21a/Sh2d3c/Wfdc17/Cdkn1a/Ccl8/Igf1/Cdkn1c/Wfdc3	Prex2/Slpi/Retnla/Arhgef39/Tgfb3/Psd2/Ppp1r1a/Cck/Gdf10/Ngef/Cxcl12/Il33/Papln/Ccl6/Stc2/Nts/Gm10591/Col6a3/Rasgrp2/Ghrl/Fgf1/Ccl21a/Sh2d3c/Wfdc17/Cdkn1a/Ccl8/Igf1/Cdkn1c/Wfdc3	29	14	Prex2/Slpi/Retnla/Tgfb3/Il33/Papln/Ccl6/Stc2/Ghrl/Ccl21a/Sh2d3c/Wfdc17/Ccl8/Cdkn1c	15	Arhgef39/Psd2/Ppp1r1a/Cck/Gdf10/Ngef/Cxcl12/Nts/Gm10591/Col6a3/Rasgrp2/Fgf1/Cdkn1a/Igf1/Wfdc3
MF	GO:0004175	endopeptidase activity	21/426	281/11602	0.00161429664178586	0.0289331628873928	Adamts6/Adamts8/Capn11/Mmp12/C1s2/Rhbdl1/Mmp17/Papln/Tpsb2/Pcsk5/Adam33/Cma1/Mmp3/Adamtsl5/Adamts16/Adam9/Gm5406/Adamts19/Mmp2/Adamts15/Prss12	Adamts6/Adamts8/Capn11/Mmp12/C1s2/Rhbdl1/Mmp17/Papln/Tpsb2/Pcsk5/Adam33/Cma1/Mmp3/Adamtsl5/Adamts16/Adam9/Gm5406/Adamts19/Mmp2/Adamts15/Prss12	21	11	Adamts6/Adamts8/Mmp12/Mmp17/Papln/Tpsb2/Pcsk5/Cma1/Adam9/Gm5406/Adamts15	10	Capn11/C1s2/Rhbdl1/Adam33/Mmp3/Adamtsl5/Adamts16/Adamts19/Mmp2/Prss12
