# Supplementary material for: Molecular Profiling of Inflammatory Processes in a Mouse Model of IC/BPS: From the Complete Transcriptome to Major Sex-Related Histological Features of the Urinary Bladder
Source: Int J Mol Sci. 2023 Mar 17;24(6):5758. doi: 10.3390/ijms24065758 (PMC10058956; doi:10.3390/ijms24065758)
Supplement: Supplementary file 1 [file ijms-24-05758-s001.zip › Table S11 Ctrl_malesvsCtrl_females.all_KEGGenrich_significant.xls]

KEGGID	Description	GeneRatio	BgRatio	pvalue	padj	geneID	geneName	keggID	Count	Up	Up_Gene_id	Down	Down_Gene_id
mmu00980	Metabolism of xenobiotics by cytochrome P450	10/291	66/8543	7.0118787327379e-05	0.00728340813782183	Cyp2f2/Gstp3/Cyp1b1/Gstm2/Gstm7/Ugt2b35/Hsd11b1/Gstm3/Ugt2b34/Aldh3b3	Cyp2f2/Gstp3/Cyp1b1/Gstm2/Gstm7/Ugt2b35/Hsd11b1/Gstm3/Ugt2b34/Aldh3b3	mmu:13107/mmu:225884/mmu:13078/mmu:14863/mmu:68312/mmu:243085/mmu:15483/mmu:14864/mmu:100727/mmu:73458	10	6	Cyp1b1/Gstm2/Gstm7/Ugt2b35/Hsd11b1/Ugt2b34	4	Cyp2f2/Gstp3/Gstm3/Aldh3b3
mmu05410	Hypertrophic cardiomyopathy (HCM)	13/291	108/8543	7.17523924984478e-05	0.00728340813782183	Tgfb3/Itgb3/Itga5/Cacna2d3/Tnnt2/Lmna/Sgca/Actc1/Itga4/Ace/Itga11/Igf1/Myh6	Tgfb3/Itgb3/Itga5/Cacna2d3/Tnnt2/Lmna/Sgca/Actc1/Itga4/Ace/Itga11/Igf1/Myh6	mmu:21809/mmu:16416/mmu:16402/mmu:12294/mmu:21956/mmu:16905/mmu:20391/mmu:11464/mmu:16401/mmu:11421/mmu:319480/mmu:16000/mmu:17888	13	5	Tgfb3/Itgb3/Tnnt2/Itga4/Ace	8	Itga5/Cacna2d3/Lmna/Sgca/Actc1/Itga11/Igf1/Myh6
mmu05414	Dilated cardiomyopathy (DCM)	13/291	111/8543	9.55021009568493e-05	0.00728340813782183	Tgfb3/Itgb3/Itga5/Adcy1/Cacna2d3/Tnnt2/Lmna/Sgca/Actc1/Itga4/Itga11/Igf1/Myh6	Tgfb3/Itgb3/Itga5/Adcy1/Cacna2d3/Tnnt2/Lmna/Sgca/Actc1/Itga4/Itga11/Igf1/Myh6	mmu:21809/mmu:16416/mmu:16402/mmu:432530/mmu:12294/mmu:21956/mmu:16905/mmu:20391/mmu:11464/mmu:16401/mmu:319480/mmu:16000/mmu:17888	13	4	Tgfb3/Itgb3/Tnnt2/Itga4	9	Itga5/Adcy1/Cacna2d3/Lmna/Sgca/Actc1/Itga11/Igf1/Myh6
mmu04512	ECM-receptor interaction	12/291	97/8543	0.000104048687683169	0.00728340813782183	Col6a5/Col4a4/Itgb3/Itga5/Tnxb/Thbs2/Col6a3/Tnc/Itga4/Thbs3/Itga11/Thbs4	Col6a5/Col4a4/Itgb3/Itga5/Tnxb/Thbs2/Col6a3/Tnc/Itga4/Thbs3/Itga11/Thbs4	mmu:665033/mmu:12829/mmu:16416/mmu:16402/mmu:81877/mmu:21826/mmu:12835/mmu:21923/mmu:16401/mmu:21827/mmu:319480/mmu:21828	12	6	Col6a5/Col4a4/Itgb3/Thbs2/Tnc/Itga4	6	Itga5/Tnxb/Col6a3/Thbs3/Itga11/Thbs4
mmu05204	Chemical carcinogenesis	10/291	72/8543	0.000148805311773747	0.00833309745932981	Gstp3/Cyp1b1/Ptgs2/Gstm2/Gstm7/Ugt2b35/Hsd11b1/Gstm3/Ugt2b34/Aldh3b3	Gstp3/Cyp1b1/Ptgs2/Gstm2/Gstm7/Ugt2b35/Hsd11b1/Gstm3/Ugt2b34/Aldh3b3	mmu:225884/mmu:13078/mmu:19225/mmu:14863/mmu:68312/mmu:243085/mmu:15483/mmu:14864/mmu:100727/mmu:73458	10	6	Cyp1b1/Gstm2/Gstm7/Ugt2b35/Hsd11b1/Ugt2b34	4	Gstp3/Ptgs2/Gstm3/Aldh3b3
mmu04151	PI3K-Akt signaling pathway	26/291	360/8543	0.00022810719411051	0.0106450023918238	Col6a5/Col4a4/Itgb3/Itga5/Gng4/Tnxb/Chrm2/Angpt4/Thbs2/Osmr/Col6a3/Creb3l1/Gng7/Sgk1/Fgf1/Tnc/Itga4/Thbs3/Gng13/Cdkn1a/Ccnd2/Itga11/Nr4a1/Igf1/Il6ra/Thbs4	Col6a5/Col4a4/Itgb3/Itga5/Gng4/Tnxb/Chrm2/Angpt4/Thbs2/Osmr/Col6a3/Creb3l1/Gng7/Sgk1/Fgf1/Tnc/Itga4/Thbs3/Gng13/Cdkn1a/Ccnd2/Itga11/Nr4a1/Igf1/Il6ra/Thbs4	mmu:665033/mmu:12829/mmu:16416/mmu:16402/mmu:14706/mmu:81877/mmu:243764/mmu:11602/mmu:21826/mmu:18414/mmu:12835/mmu:26427/mmu:14708/mmu:20393/mmu:14164/mmu:21923/mmu:16401/mmu:21827/mmu:64337/mmu:12575/mmu:12444/mmu:319480/mmu:15370/mmu:16000/mmu:16194/mmu:21828	26	12	Col6a5/Col4a4/Itgb3/Chrm2/Angpt4/Thbs2/Osmr/Gng7/Sgk1/Tnc/Itga4/Il6ra	14	Itga5/Gng4/Tnxb/Col6a3/Creb3l1/Fgf1/Thbs3/Gng13/Cdkn1a/Ccnd2/Itga11/Nr4a1/Igf1/Thbs4
mmu00982	Drug metabolism - cytochrome P450	9/291	65/8543	0.000326096066829987	0.0130438426731995	Fmo3/Gstp3/Gstm2/Gstm7/Ugt2b35/Fmo2/Gstm3/Ugt2b34/Aldh3b3	Fmo3/Gstp3/Gstm2/Gstm7/Ugt2b35/Fmo2/Gstm3/Ugt2b34/Aldh3b3	mmu:14262/mmu:225884/mmu:14863/mmu:68312/mmu:243085/mmu:55990/mmu:14864/mmu:100727/mmu:73458	9	6	Fmo3/Gstm2/Gstm7/Ugt2b35/Fmo2/Ugt2b34	3	Gstp3/Gstm3/Aldh3b3
mmu04974	Protein digestion and absorption	10/291	89/8543	0.000847888869762974	0.0296761104417041	Col6a5/Col4a4/Col12a1/Gm12426/Col15a1/Col17a1/Col5a3/Col11a2/Col6a3/Col27a1	Col6a5/Col4a4/Col12a1/Gm12426/Col15a1/Col17a1/Col5a3/Col11a2/Col6a3/Col27a1	mmu:665033/mmu:12829/mmu:12816/mmu:12819/mmu:12819/mmu:12821/mmu:53867/mmu:12815/mmu:12835/mmu:373864	10	4	Col6a5/Col4a4/Col12a1/Col17a1	6	Gm12426/Col15a1/Col5a3/Col11a2/Col6a3/Col27a1
mmu00140	Steroid hormone biosynthesis	7/291	50/8543	0.00140628506270436	0.0437510908396913	Sult1e1/Cyp1b1/Ugt2b35/Tomt/Hsd11b1/Cyp7b1/Ugt2b34	Sult1e1/Cyp1b1/Ugt2b35/Tomt/Hsd11b1/Cyp7b1/Ugt2b34	mmu:20860/mmu:13078/mmu:243085/mmu:791260/mmu:15483/mmu:13123/mmu:100727	7	5	Sult1e1/Cyp1b1/Ugt2b35/Hsd11b1/Ugt2b34	2	Tomt/Cyp7b1
